# Supplementary material for: Heat shock protein 70 is associated with duration of cell proliferation in early pod development of soybean
Source: Commun Biol. 2024 Jun 21;7:755. doi: 10.1038/s42003-024-06443-8 (PMC11192946; doi:10.1038/s42003-024-06443-8)
Supplement: Supplementary file 3 — Supplementary Data 1 [file 42003_2024_6443_MOESM3_ESM.xlsx]

## Sheet: Supplementary Data 1
Supplementary Data 1 Genes differentially expressed between 'Tachinagaha' and 'Iyodaizu'. Blue: genes more abundantly expressed in long pods; green, genes more abundantly expressed in short pods. Comparison ratio = (‘Iyodaizu’ signal / ‘Tachinagaha’ signal).
Up-regulated genes in 'Tachinagaha'				Up-regulated genes in 'Iyodaizu'
PrimaryAccession	Description	Z score	Compare ratio	PrimaryAccession	Description	Z score	Compare ratio
BE330200.1	Oryza sativa (japonica cultivar-group) mitochondrial DNA, complete genome	-12.3497	0.000128909	BW655441.1	Nicotiana tabacum partial mRNA for putative stress related chitinase (cht STR1 gene), clone CHO3E10.	15.2467	19875.9
BE211468.1	Phaseolus vulgaris clone D315 microsatellite sequence	-11.7747	0.000195616	BW657944.1	Calmodulin and related proteins (EF-Hand superfamily)	9.74139	1174
BW673849.1	Glycine max cysteine proteinase inhibitor mRNA, partial cds.	-10.6057	0.00134899	BI967542.1	Medicago sativa non-symbiotic hemoglobin (MHB1) mRNA, complete cds.	7.33973	205.622
CD413437.1	Gm_ck44973 Soybean induced by Salicylic Acid Glycine max cDNA 3, mRNA sequence	-7.73151	0.00105972	BW667061.1	GM89020B2H03.r1 Gm-r1089 Glycine max cDNA clone Gm-r1089-7662 3, mRNA sequence.	7.12711	549.026
CA784871.1	Arachis stenosperma clone AS1RN5G08 microsatellite sequence.	-7.64564	0.00391019	BW666684.1	Glycine max glutathione S-transferase GST 7 mRNA, complete cds.	6.98444	93.4335
BG362601.1	Phaseolus vulgaris mRNA for germin-like protein (glp1 gene).	-7.44639	0.0013641	BU578017.1	Glycine max clone gmw1-52d1, complete sequence	6.88039	441.275
BW677454.1	Glycine max cDNA clone SOYBEAN CLONE ID: Gm-c1054-5845 5 similar to TR:Q39547 Q39547 PREPRO-CUCUMISIN PRECURSOR. ;, mRNA sequence.	-7.10248	0.00184972	BI320754.1	sae48e04.y3 Gm-c1051 Glycine max cDNA clone GENOME SYSTEMS CLONE ID: Gm-c1051-8288 5, mRNA sequence	6.67358	76.3697
BW673534.1	Glycine max candidate disease-resistance protein SR1 (SR1) mRNA, complete cds.	-6.95651	0.00210497	BW669547.1	Glycine max cDNA clone GENOME SYSTEMS CLONE ID: Gm-c1073-2085 5, mRNA sequence.	6.66273	363.916
CD399369.1	Medicago truncatula clone mth2-28d22, complete sequence	-6.84782	0.0118412	BW675245.1	Glycine max cDNA clone SOYBEAN CLONE ID: Gm-c1072-3910 5 similar to TR:Q9SHJ1 Q9SHJ1 F12K11.19. ;, mRNA sequence.	6.49596	68.0576
BW678324.1	Permease of the major facilitator superfamily	-6.64684	0.0027691	BI971059.1	Medicago truncatula clone mth2-11p13, complete sequence	6.46411	108.948
BU545601.1	Arabidopsis thaliana expressed protein (At1g16040) mRNA, complete cds	-6.31716	0.0037079	BW653936.1	Glycine max cDNA clone SOYBEAN CLONE ID: Gm-c1049-9386 5, mRNA sequence.	6.46225	108.801
BW666606.1	GM210007B20E3 Gm-r1021 Glycine max cDNA clone Gm-r1021-2526 3, mRNA sequence.	-6.17771	0.00419528	BE800121.1	Glycine max cDNA clone GENOME SYSTEMS CLONE ID: Gm-c1049-1300 5, mRNA sequence	6.16214	87.5165
BW670757.1	GM700010B20C9 Gm-r1070 Glycine max cDNA clone Gm-r1070-3978 3, mRNA sequence.	-5.83612	0.00567717	BQ297705.1	Aquaporin (major intrinsic protein family)	6.0798	51.955
BW672519.1	gmrhRww3-11_B07_1_061 Soybean root hair subtracted cDNA library gmrhRww3 Glycine max cDNA, mRNA sequence.	-5.81176	0.00580095	BW654899.1	A.glutinosa mRNA for thiazole biosynthetic enzyme.	6.06032	51.3025
CD391337.1	Flavonol reductasecinnamoyl-CoA reductase	-5.79741	0.00587514	BW655847.1	GM700018B10F11 Gm-r1070 Glycine max cDNA clone Gm-r1070-7197 3, mRNA sequence.	6.05101	211.709
BW682077.1	Beta vulgaris mRNA for protein kinase 2 (cka2 gene).	-5.66433	0.00660995	BW651236.1	sar98f07.y2 Gm-c1080 Glycine max cDNA clone SOYBEAN CLONE ID: Gm-c1080-2557 5 similar to TR:O23157 O23157 HYPOTHETICAL 18.8 KD PROTEIN. ;, mRNA sequence.	5.99521	41.8136
BE211726.1	Voltage-gated shaker-like K+ channel, subunit betaKCNAB	-5.65616	0.00665792	CO984108.1	Soybean beta-1,3-endoglucanase mRNA, complete cds.	5.87492	181.143
BG840055.1	Medicago sativa heat shock protein 70 (HSP70-1) mRNA, complete cds.	-5.63967	0.0167548	BE820872.1	GM700013B10F7 Gm-r1070 Glycine max cDNA clone Gm-r1070-5269 3, mRNA sequence	5.83025	44.1895
CD402784.1	Glycine max glutathione S-transferase GST 14 mRNA, partial cds.	-5.60533	0.0265127	BW660164.1	Glycine max isoflavone synthase 1 (ifs1) mRNA, complete cds.	5.81436	171.685
BW655411.1	Pisum sativum CONSTANS-LIKE a (COLa) mRNA, complete cds.	-5.56333	0.027245	BW658727.1	gmrtDrNS01_05-C_M13R_E06_040.s2 Water stressed 5h segment 2 gmrtDrNS01 Glycine max cDNA 3, mRNA sequence.	5.79152	43.0932
BE822255.1	GM700016B20G7 Gm-r1070 Glycine max cDNA clone Gm-r1070-6470 3, mRNA sequence	-5.56226	0.0272639	BM732581.1	Glycine max cDNA clone SOYBEAN CLONE ID: Gm-c1061-5032 5 similar to TR:Q9SUB6 Q9SUB6 HYPOTHETICAL 18.9 KD PROTEIN. ;, mRNA sequence	5.725	63.7349
BW654202.1	GM210005B12F7 Gm-r1021 Glycine max cDNA clone Gm-r1021-1813 3, mRNA sequence.	-5.54149	0.00736956	BW664174.1	psHB030xP15f USDA-IFAFS:Expression of Phytophthora sojae genes during infection and propagation Glycine max cDNA clone sHB030P15 5, mRNA sequence.	5.70908	63.0028
BW670442.1	G.max mRNA for a protein similar to potato tuber protein p322 homolgous to Bowman-Birk Proteinase Inhibitor.	-5.49332	0.00769069	AW707147.1	Populus nigra PnFTL1a mRNA for flowering locus T like protein, complete cds.	5.70838	40.8306
AW348614.1	UDP-glucuronosyl and UDP-glucosyl transferase	-5.47466	0.0188854	CX710834.1	gmrtDrNS01_24-D_M13R_A04_032.s1 Water stressed 5h segment 1 gmrtDrNS01 Glycine max cDNA 3, mRNA sequence	5.70424	155.732
BW655608.1	Glycine max early light-induced protein (ELIP) mRNA, complete cds.	-5.4196	0.0196549	BM143111.1	Medicago truncatula clone mth2-14p23, complete sequence	5.65813	149.501
BE805815.1	Vigna radiata auxin-regulated mRNA.	-5.25164	0.0333505	CO984643.1	GM89014B2H03.r2 Gm-r1089 Glycine max cDNA clone Gm-r1089-5358 3, mRNA sequence	5.52177	36.175
BE331151.1	Glycine cleavage system H protein (lipoate-binding)	-5.23186	0.0225224	CX705500.1	gmrtDrNS01_01-C_T3_C09_075.s4 Water stressed 48h segment 2 gmrtDrNS01 Glycine max cDNA 3, mRNA sequence	5.38042	116.908
BI968085.1	Vigna angularis AdGt-5 mRNA for glucosyltransferase-5, complete cds.	-5.0069	0.0118313	BW680295.1	Gm_ck6304 Soybean induced by Salicylic Acid Glycine max cDNA 3, mRNA sequence.	5.2787	46.1082
BE820988.1	Polyphenol oxidase, chloroplast precursor (EC 1.10.3.1) (PPO) (Catechol oxidase)	-4.99753	0.01193	BW671756.1	Medicago truncatula clone mth2-71p5, complete sequence	5.27464	30.8164
AI938959.1	Glycine max mRNA for ribosomal protein L2 (rpL2 gene).	-4.93057	0.0126588	BW654691.1	Senna alata isolate calchs3 root-specific chalcone synthase (chs) mRNA, complete cds.	5.23737	30.0802
BW683195.1	Medicago truncatula clone mth2-28d22, complete sequence	-4.89093	0.0288415	BE190796.1	Glycine max cDNA clone GENOME SYSTEMS CLONE ID: Gm-c1037-3038 5 similar to TR:O23157 O23157 HYPOTHETICAL 18.8 KD PROTEIN. ;, mRNA sequence	5.19471	29.2592
BU549506.1	Ubiquitin C-terminal hydrolase UCHL1	-4.87952	0.0132441	BU549803.1	NADH:flavin oxidoreductase12-oxophytodienoate reductase	5.19356	43.3468
BW662859.1	Glycine max cDNA clone SOYBEAN CLONE ID: Gm-c1063-2742 5 similar to TR:O31026 O31026 HYPOTHETICAL 11.2 KD PROTEIN. ;, mRNA sequence.	-4.82704	0.0138742	BE347584.1	Glycine max cDNA clone GENOME SYSTEMS CLONE ID: Gm-c1043-770 5, mRNA sequence	5.19038	98.7996
BW675507.1	UDP-glucuronosyl and UDP-glucosyl transferase	-4.81902	0.0441559	BE820233.1	GM700011A20A10 Gm-r1070 Glycine max cDNA clone Gm-r1070-4244 3, mRNA sequence	5.18863	98.647
CD399379.1	Gm_ck21022 Soybean induced by Salicylic Acid Glycine max cDNA 3, mRNA sequence	-4.80383	0.0141623	BW664396.1	Glycine max mRNA for cytochrome P450-like protein, clone CP9.	5.14521	94.9262
AW781199.1	Glycine max cDNA clone GENOME SYSTEMS CLONE ID: Gm-c1016-8979 5, mRNA sequence	-4.75567	0.0147793	AI900983.1	Isoleucyl-tRNA synthetase	5.1391	41.6675
AW569759.1	Vigna radiata auxin-regulated mRNA.	-4.75277	0.046095	BW678020.1	Amino acid transporters	5.12673	27.9969
BU761501.1	Glycine max cDNA clone SOYBEAN CLONE ID: Gm-c1036-9846 5 similar to TR:Q9SZA9 Q9SZA9 HYPOTHETICAL 33 KD PROTEIN. ;, mRNA sequence	-4.72967	0.0151236	BW683560.1	Glycine max glutathione S-transferase GST 14 mRNA, partial cds.	5.05382	87.5462
BW666778.1	FOG: RCC1 domain	-4.7122	0.0153594	BU083749.1	Serinethreonine protein kinase	5.01109	37.9728
CO983311.1	Transporter, ABC superfamily (Breast cancer resistance protein)	-4.68552	0.0334757	CO981327.1	Transcription factor, Myb superfamily	5.0094	37.9261
CD403047.1	Pisum sativum partial mRNA for germin-like protein (ger2b gene).	-4.66915	0.0338756	BW663489.1	unknown protein	4.93166	35.8465
BE347326.1	Vigna radiata auxin-regulated mRNA.	-4.59531	0.0170344	BW674112.1	Glycine max resistance protein LM12 mRNA, partial cds.	4.91086	24.3383
BQ297715.1	Vigna angularis AdGt-13 mRNA for glucosyltransferase-13, partial cds.	-4.59461	0.0357576	BW664778.1	Glycine max cDNA clone SOYBEAN CLONE ID: Gm-c1061-2552 5 similar to SW:NLT3_PRUDU Q43019 NONSPECIFIC LIPID-TRANSFER PROTEIN 3 PRECURSOR ;, mRNA sequence.	4.8881	75.5966
BE821494.1	GM700014A20H2 Gm-r1070 Glycine max cDNA clone Gm-r1070-5716 3, mRNA sequence	-4.57732	0.017308	CO980540.1	GM89008A2G03.r1 Gm-r1089 Glycine max cDNA clone Gm-r1089-2982 3, mRNA sequence	4.88611	34.6815
BQ473839.1	sap22f06.y1 Gm-c1082 Glycine max cDNA clone SOYBEAN CLONE ID: Gm-c1082-3347 5, mRNA sequence	-4.57241	0.0173833	BW654111.1	Protein involved in thiamine biosynthesis and DNA damage tolerance	4.85095	20.4996
CD409634.1	Phaseolus vulgaris mRNA for LHY protein.	-4.55561	0.0523845	BQ473483.1	Glycine max cDNA clone SOYBEAN CLONE ID: Gm-c1082-2508 5, mRNA sequence	4.83721	72.2657
BI968093.1	GM830004A22C08 Gm-r1083 Glycine max cDNA clone Gm-r1083-1264 3, mRNA sequence	-4.53977	0.0372086	CF807784.1	Arabidopsis thaliana AP2 domain-containing transcription factor, putative (At5g64750) mRNA, complete cds	4.80298	70.1078
BG156758.1	Glycine max cDNA clone GENOME SYSTEMS CLONE ID: Gm-c1026-4576 5, mRNA sequence	-4.5146	0.0378944	BE659053.1	Oryza sativa (japonica cultivar-group) cDNA clone:J023012G08, full insert sequence.	4.79802	22.6203
BW659236.1	Soybean light-harvesting chlorophyll ab-binding protein (LHCPII) mRNA, 3 end.	-4.44871	0.0561461	BW672696.1	Gm01_10b10_F Gm01_AAFC_ECORC_Glycine_max_cold_stressed_leaves Glycine max cDNA clone Gm01_10b10, mRNA sequence.	4.76976	22.2095
BW665113.1	Gm_ckr42494 Soybean induced by Salicylic Acid Glycine max cDNA 5, mRNA sequence.	-4.41084	0.0408565	BM269613.1	Glycine max cDNA clone SOYBEAN CLONE ID: Gm-c1074-4682 5, mRNA sequence	4.7465	21.8769
BW655195.1	Phaseolus vulgaris mRNA for LHY protein.	-4.39192	0.041421	BI971552.1	Medicago truncatula chromosome 7 BAC clone mth2-9f22, complete sequence	4.74358	31.275
BE346394.1	GATA-456 transcription factors	-4.38492	0.0416321	CA939048.1	Glycine max cDNA clone SOYBEAN CLONE ID: Gm-c1069-5520 5, mRNA sequence	4.74305	31.2629
CO984661.1	Predicted dehydrogenase	-4.37233	0.0420139	BW673047.1	Arabidopsis thaliana basic helix-loop-helix (bHLH) family protein (At5g57150) mRNA, complete cds	4.74272	19.163
AW119402.1	Serinethreonine protein kinase	-4.35184	0.0426432	CF921983.1	gmrhRww24-05-T7_G01_1_003 Soybean root hair subtracted cDNA library gmrhRww24 Glycine max cDNA, mRNA sequence	4.73783	21.7541
CX710564.1	Pristanoyl-CoAacyl-CoA oxidase	-4.33814	0.021391	BI969276.1	Arabidopsis thaliana basic helix-loop-helix (bHLH) family protein (At5g57150) mRNA, complete cds	4.72676	18.9735
BE803520.1	Glycine max chlorophyll ab-binding protein (cab3) mRNA, nuclear gene encoding chloroplast protein, complete cds.	-4.3235	0.0608973	AW666198.1	Glycine max glutathione S-transferase GST 8 mRNA, complete cds.	4.7258	30.8743
CD412566.1	Gm_ck43704 Soybean induced by Salicylic Acid Glycine max cDNA 3, mRNA sequence	-4.3183	0.0436933	BW673877.1	Anthocyanin 5-aromatic acyltransferase (EC 2.3.1.153) (5AT)	4.72251	65.2861
AI965603.1	Vigna radiata auxin-regulated mRNA.	-4.28886	0.0446365	BM094190.1	Soybean ascorbate peroxidase mRNA, complete cds.	4.68859	63.3544
BG157042.1	Fragaria x ananassa putative cellulase mRNA, complete cds.	-4.26623	0.0227974	BM143551.1	Uncharacterized membrane protein, predicted efflux pump	4.63334	20.3283
CO984023.1	Dof zinc finger protein DOF1.10 (AtDOF1.10) (H-protein promoter binding factor 2b)	-4.26296	0.0454829	AW278597.1	Glycine max cDNA clone GENOME SYSTEMS CLONE ID: Gm-c1009-3047 5, mRNA sequence	4.6313	28.8287
AW596226.1	Glycine max chlorophyll ab-binding protein (cab3) mRNA, nuclear gene encoding chloroplast protein, complete cds.	-4.25735	0.0635673	BE822843.1	Pectin acetylesterase and similar proteins	4.6286	20.2659
BW671365.1	Medicago truncatula clone mth2-139j13, complete sequence	-4.25586	0.0457178	BU763272.1	Serinethreonine protein kinase	4.62721	60.0023
BW660319.1	Glycine max early light-induced protein (ELIP) mRNA, complete cds.	-4.25528	0.0704846	CO982770.1	GM89016B2H06.r1 Gm-r1089 Glycine max cDNA clone Gm-r1089-6132 3, mRNA sequence	4.57672	27.7096
BE804743.1	Cicer arietinum mRNA for putative 14-kDa proline-rich protein (ORF1).	-4.24462	0.0232379	BQ741829.1	Predicted glutamine synthetase	4.56735	27.522
CD392083.1	Gm_ck11141 Soybean induced by Salicylic Acid Glycine max cDNA 3, mRNA sequence	-4.232	0.0234992	BI969216.1	Protein disulfide isomerase (prolyl 4-hydroxylase beta subunit)	4.55508	56.2896
AW396135.1	Glycine max chlorophyll ab-binding protein (cab3) mRNA, nuclear gene encoding chloroplast protein, complete cds.	-4.16561	0.0488109	CO981908.1	Fatty acid desaturase	4.5391	19.1227
BQ252581.1	Glycine max cDNA clone SOYBEAN CLONE ID: Gm-c1052-5702 5, mRNA sequence	-4.07295	0.0270531	BI968880.1	Medicago truncatula clone mth2-17l1, complete sequence	4.53155	19.0293
BE190971.1	sn82g11.y1 Gm-c1038 Glycine max cDNA clone GENOME SYSTEMS CLONE ID: Gm-c1038-1149 5 similar to SW:CB23_SOYBN P09756 CHLOROPHYLL A-B BINDING PROTEIN 3 PRECURSOR ;, mRNA sequence	-4.06064	0.0827331	BI320975.1	saf23d10.y3 Gm-c1076 Glycine max cDNA clone GENOME SYSTEMS CLONE ID: Gm-c1076-1700 5, mRNA sequence	4.52917	26.7702
BW657171.1	FOG: TPR repeat	-4.05436	0.0529131	BE820271.1	GM700011A20E6 Gm-r1070 Glycine max cDNA clone Gm-r1070-4428 3, mRNA sequence	4.48328	25.8937
BU964797.1	Glycine max cDNA clone SOYBEAN CLONE ID: Gm-c1036-12619 5 similar to TR:O49363 O49363 HYPOTHETICAL 93.6 KD PROTEIN. ;, mRNA sequence	-4.01955	0.0542663	BE658726.1	GM700007A10G9 Gm-r1070 Glycine max cDNA clone Gm-r1070-2609 3, mRNA sequence	4.44705	18.0143
CX702804.1	Vigna radiata mRNA for invertase, complete cds.	-4.01906	0.0848582	CD396975.1	Lotus corniculatus var. japonicus genomic DNA, clone:LjT02G13, TM0489a, complete sequence	4.44472	51.0489
BW677083.1	Vigna radiata LHCII type II chlorophyll ab-binding protein (CipLhcb2) mRNA, complete cds; nuclear gene for chloroplast product.	-4.0041	0.0856364	BQ628032.1	Serinethreonine protein kinase	4.44051	25.1028
CD413630.1	GATA-456 transcription factors	-3.99758	0.0752355	CX702489.1	Hydroxyindole-O-methyltransferase and related SAM-dependent methyltransferases	4.4202	49.9522
CD410825.1	Gm_ck39166 Soybean induced by Salicylic Acid Glycine max cDNA 3, mRNA sequence	-3.99451	0.0289991	CD392719.1	Gm_ck11960 Soybean induced by Salicylic Acid Glycine max cDNA 3, mRNA sequence	4.40688	17.5509
BW680017.1	Vigna radiata LHCII type II chlorophyll ab-binding protein (CipLhcb2) mRNA, complete cds; nuclear gene for chloroplast product.	-3.98703	0.0865323	BE822073.1	GM700016A20F6 Gm-r1070 Glycine max cDNA clone Gm-r1070-6396 3, mRNA sequence	4.35979	47.3506
BW655730.1	Glycine max chlorophyll ab-binding protein (cab3) mRNA, nuclear gene encoding chloroplast protein, complete cds.	-3.98679	0.0869666	BQ079681.1	Glycine max cDNA clone SOYBEAN CLONE ID: Gm-c1084-4221 5, mRNA sequence	4.34253	16.8333
BE347683.1	Phaseolus vulgaris mRNA for LHY protein.	-3.9616	0.0298567	BE824383.1	GM700023B20A11 Gm-r1070 Glycine max cDNA clone Gm-r1070-8878 3, mRNA sequence	4.342	46.6102
BF324339.1	UDP-glucuronosyl and UDP-glucosyl transferase	-3.95712	0.0567803	BG511211.1	Glycine max cDNA clone GENOME SYSTEMS CLONE ID: Gm-c1074-36 5 similar to TR:O04211 O04211 UNKNOWN PROTEIN. ;, mRNA sequence	4.32659	23.1118
BF069726.1	Glycine max chlorophyll ab-binding protein (cab3) mRNA, nuclear gene encoding chloroplast protein, complete cds.	-3.95651	0.0849036	BW680464.1	Serinethreonine protein phosphatase	4.27434	16.1048
CA784378.1	Glycine max chlorophyll ab-binding protein (cab3) mRNA, nuclear gene encoding chloroplast protein, complete cds.	-3.92116	0.086794	BM527993.1	Medicago truncatula clone mth2-10e12, complete sequence	4.27017	22.185
BE556544.1	Vigna radiata LHCII type II chlorophyll ab-binding protein (CipLhcb2) mRNA, complete cds; nuclear gene for chloroplast product.	-3.90883	0.0874631	BW672198.1	Citrus hybrid cultivar plastidic ATPADP transporter mRNA, partial cds; nuclear gene for plastid product.	4.26726	22.1382
CX548752.1	Arabidopsis thaliana zinc finger (B-box type) family protein (At2g21320) mRNA, complete cds	-3.9063	0.0798249	CO985052.1	TMV resistance protein N	4.26138	43.3988
BM732526.1	Medicago truncatula xyloglucan endo-transglycosylase-like protein (XET-1) mRNA, complete cds.	-3.89369	0.059454	CO979275.1	Uncharacterized conserved protein	4.2492	15.8443
BW668738.1	Vigna radiata LHCII type II chlorophyll ab-binding protein (CipLhcb2) mRNA, complete cds; nuclear gene for chloroplast product.	-3.87496	0.092654	AW472349.1	Medicago truncatula clone mth2-101c17, complete sequence	4.23797	21.6728
BQ273685.1	Vigna radiata LHCII type III chlorophyll ab binding protein (CipLhcb3) mRNA, complete cds; nuclear gene for chloroplast product.	-3.87081	0.0816844	BI967816.1	Serinethreonine protein kinase	4.22425	15.5899
AI965418.1	Glycine max cDNA clone GENOME SYSTEMS CLONE ID: Gm-c1016-1885 5, mRNA sequence	-3.86807	0.0605694	BM094976.1	Glycine max cDNA clone GENOME SYSTEMS CLONE ID: Gm-c1066-3687 5, mRNA sequence	4.21317	21.2863
BW656175.1	Predicted transporter (ABC superfamily)	-3.84938	0.0828276	BE820675.1	WRKY transcription factor 18 (WRKY DNA-binding protein 18) (AtWRKY18)	4.20606	21.1768
CB063343.1	FOG: RCC1 domain	-3.84308	0.0331605	BW663303.1	Glycine max isoflavone synthase 2 (ifs2) mRNA, complete cds.	4.19779	21.0501
BM525783.1	Glycine max chlorophyll ab-binding protein (cab3) mRNA, nuclear gene encoding chloroplast protein, complete cds.	-3.82661	0.0954273	BI425726.1	GIGANTEA protein	4.19455	21.0008
BM121619.1	Glycine max mRNA for hypothetical protein, partial cds.	-3.81841	0.0338931	CO984052.1	Predicted NUDIX hydrolase FGF-2 and related proteins	4.18752	40.6509
CD392701.1	L.polyphyllus mRNA for peroxidase.	-3.78356	0.0349553	BM732252.1	Glycine max cDNA clone SOYBEAN CLONE ID: Gm-c1061-4684 5 similar to TR:Q9SBR4 Q9SBR4 GERANYL DIPHOSPHATE SYNTHASE SMALL SUBUNIT. ;, mRNA sequence	4.18653	13.5516
CD412962.1	Gm_ck44170 Soybean induced by Salicylic Acid Glycine max cDNA 3, mRNA sequence	-3.77358	0.0648664	BG882860.1	Glycine max cDNA clone GENOME SYSTEMS CLONE ID: Gm-c1064-4424 5 similar to TR:Q9ZPL8 Q9ZPL8 PROTEIN PHOSPHATASE TYPE 2C. ;, mRNA sequence	4.18632	15.211
CD416586.1	Medicago truncatula clone mth2-60a22, complete sequence	-3.76522	0.0355278	BG316221.1	Glycine max cDNA clone GENOME SYSTEMS CLONE ID: Gm-c1032-3077 5, mRNA sequence	4.18067	15.1554
BW654119.1	GM830011B21B04 Gm-r1083 Glycine max cDNA clone Gm-r1083-3920 3, mRNA sequence.	-3.76135	0.0356496	BF325450.1	Wheat signal recognition particle (SRP) 7S RNA variant 3.	4.17549	15.1045
BW669400.1	Vigna radiata LHCII type III chlorophyll ab binding protein (CipLhcb3) mRNA, complete cds; nuclear gene for chloroplast product.	-3.73494	0.100915	BU546230.1	Retama raetam drought-induced protein RPR-10 mRNA, complete cds.	4.16991	20.6288
BE661753.1	401 GmaxSC Glycine max cDNA, mRNA sequence	-3.71662	0.03709	CX704997.1	Oryza sativa (japonica cultivar-group), predicted mRNA	4.1607	14.9603
BW679146.1	GATA-456 transcription factors	-3.70896	0.0907275	BM527887.1	Glycine max cDNA clone SOYBEAN CLONE ID: Gm-c1061-2695 5, mRNA sequence	4.15234	20.3675
BG839950.1	Gm01_09f07_F Gm01_AAFC_ECORC_Glycine_max_cold_stressed_leaves Glycine max cDNA clone Gm01_09f07, mRNA sequence	-3.69494	0.0378091	CX711348.1	FOG: PPR repeat	4.15133	14.8696
AW396547.1	Vigna radiata auxin-regulated mRNA.	-3.69434	0.0378293	BE822724.1	Alpha-isopropylmalate synthasehomocitrate synthase	4.14337	12.3263
BI095213.1	Glycine max mRNA for sorbitol-like transporter (stp gene).	-3.69263	0.0916933	BW666203.1	GIGANTEA protein	4.13705	14.7325
CD392053.1	Oryza sativa (japonica cultivar-group) cDNA clone:J023140K04, full insert sequence.	-3.6787	0.0694879	BQ299448.1	Protein involved in thiamine biosynthesis and DNA damage tolerance	4.12873	38.5888
CF921629.1	Phaseolus vulgaris mRNA for germin-like protein (glp1 gene).	-3.65702	0.0705892	AW102170.1	Medicago truncatula clone mth2-20c19, complete sequence	4.12733	20.0013
CD412470.1	Gm_ck43584 Soybean induced by Salicylic Acid Glycine max cDNA 3, mRNA sequence	-3.61075	0.0729987	BU765374.1	Glycine max cDNA clone SOYBEAN CLONE ID: Gm-c1080-4023 5, mRNA sequence	4.12557	38.481
CO982915.1	Squalene synthetase	-3.60918	0.0967944	BI969015.1	Lotus corniculatus var. japonicus genomic DNA, chromosome 2, clone:LjT18E24, TM0074, complete sequence	4.08869	19.4486
BM891007.1	Glycine max chlorophyll ab-binding protein (cab3) mRNA, nuclear gene encoding chloroplast protein, complete cds.	-3.58621	0.106932	AW349832.1	Ca2+calmodulin-dependent protein kinase, EF-Hand protein superfamily	4.07217	19.2168
BI699523.1	Glycine max coronatine-insensitive 1 (COI1) mRNA, complete cds.	-3.58581	0.0416453	BU549233.1	Cytochrome P450 74A4 (EC 4.2.1.92) (Allene oxide synthase 4) (Hydroperoxide dehydrase 4)	4.04947	35.9732
BW655582.1	V.angularis mRNA for endo-xyloglucan transferase, complete cds.	-3.5815	0.0418044	BE823403.1	GM700019B20B11 Gm-r1070 Glycine max cDNA clone Gm-r1070-7390 3, mRNA sequence	4.04888	35.9544
CD395705.1	Nicotiana tabacum CMV 1a interacting protein 1 mRNA, complete cds.	-3.57002	0.099285	BE475374.1	GIGANTEA protein	4.04211	18.8024
BW661263.1	Vigna radiata LHCII type II chlorophyll ab-binding protein (CipLhcb2) mRNA, complete cds; nuclear gene for chloroplast product.	-3.56813	0.112664	BM528397.1	Glycine max cDNA clone SOYBEAN CLONE ID: Gm-c1061-3382 5 similar to TR:Q43583 Q43583 HSR201 PROTEIN. ;, mRNA sequence	4.03717	18.7351
BG154538.1	60s ribosomal protein L6	-3.56089	0.0425745	BI969103.1	Lotus corniculatus var. japonicus genomic DNA, chromosome 2, clone:LjT34A19, TM0249, complete sequence	4.02178	18.5271
CO983967.1	FOG: PPR repeat	-3.55311	0.0761155	BU760940.1	Cyamopsis tetragonoloba phosphomannose isomerase mRNA, complete cds.	4.02136	18.5214
BW684589.1	Solanum tuberosum mRNA for ferredoxin I (fed1 gene).	-3.54616	0.100834	AW278116.1	Medicago truncatula clone mth2-10e12, complete sequence	3.99978	12.0633
BW664826.1	Glycine max cDNA clone GENOME SYSTEMS CLONE ID: Gm-c1008-1518 5 similar to TR:O22699 O22699 PUTATIVE POLYGALACTURONASE. ;, mRNA sequence.	-3.54252	0.0767024	BM143872.1	M.truncatula DNA sequence from clone MTH2-7L7 on chromosome 3, complete sequence	3.99625	18.1872
CD392444.1	Soybean light-harvesting chlorophyll ab-binding protein (LHCPII) mRNA, 3 end.	-3.54122	0.113571	BW664319.1	Medicago truncatula clone mth2-23j1, complete sequence	3.97399	11.871
CD391148.1	Arabidopsis thaliana myb family transcription factor (At3g09600) mRNA, complete cds	-3.51412	0.044375	BE820716.1	Brassica napus strictosidine synthase family protein mRNA, complete cds.	3.97279	17.8802
BW660288.1	Medicago truncatula clone mth2-8m3, complete sequence	-3.50951	0.112165	BW651697.1	GM700011A20E8 Gm-r1070 Glycine max cDNA clone Gm-r1070-4432 3, mRNA sequence.	3.96626	17.7958
BW659234.1	Phaseolus vulgaris rubisco activase (Rca1) mRNA, complete cds.	-3.49365	0.113279	BW668684.1	Ca2+H+ antiporter VCX1 and related proteins	3.94992	32.9378
BW670600.1	Arabidopsis thaliana cellulose synthase family protein (At4g24000) mRNA, complete cds	-3.49025	0.0453227	BU543999.1	Medicago truncatula clone mth2-77l23, complete sequence	3.94391	17.5095
CF922265.1	Fragaria x ananassa polygalacturonase-like protein mRNA, complete cds.	-3.47828	0.0803617	CO983907.1	Lotus corniculatus var. japonicus genomic DNA, chromosome 5, clone:LjT04J15, TM0321, complete sequence	3.93535	17.4012
BW662525.1	Vernicia fordii aquaporin mRNA, complete cds.	-3.47573	0.105547	BW680503.1	Glycine max cDNA clone GENOME SYSTEMS CLONE ID: Gm-c1053-4404 5 similar to TR:Q9SCK2 Q9SCK2 HYPOTHETICAL 11.2 KD PROTEIN. ;, mRNA sequence.	3.92736	11.5311
BF066828.1	Lectin alpha chain [Contains: Lectin beta chain; Lectin gamma chain]	-3.47353	0.114708	BU577527.1	Medicago truncatula clone mth2-23j1, complete sequence	3.88334	12.4967
BW660100.1	Ipomoea nil one helix protein mRNA, complete cds.	-3.46976	0.105957	AW350606.1	UDP-glucuronosyl and UDP-glucosyl transferase	3.88076	11.2012
BE609201.1	Glycine max cDNA clone GENOME SYSTEMS CLONE ID: Gm-c1035-2265 5, mRNA sequence	-3.46954	0.0461618	BU548252.1	Medicago truncatula clone mth2-9k5, complete sequence	3.87844	12.4571
BW666187.1	Glycine max cDNA clone SOYBEAN CLONE ID: Gm-c1087-2476 5, mRNA sequence.	-3.46874	0.0809193	BW668773.1	Lycopersicon esculentum clone 132458F, mRNA sequence.	3.87728	16.6834
BG653452.1	Ubiquitin C-terminal hydrolase UCHL1	-3.44811	0.0470459	BI893170.1	Glycine max resistance protein MG23 mRNA, partial cds.	3.87232	16.6235
BW663752.1	P.sativum mRNA for type II chlorophyll ab binding protein.	-3.44481	0.116778	BW651825.1	Phaseolus vulgaris 9-cis-epoxycarotenoid dioxygenase (NCED1) mRNA, complete cds.	3.86017	11.0584
CO983561.1	GM89019A2A12.r1 Gm-r1089 Glycine max cDNA clone Gm-r1089-6936 3, mRNA sequence	-3.43773	0.0827603	CO980217.1	Lotus corniculatus var. japonicus genomic DNA, chromosome 1, clone:LjT03B16, TM0276, complete sequence	3.85649	12.2809
BW664671.1	Lycopersicon esculentum clone 133550R, mRNA sequence.	-3.42142	0.109333	BW680919.1	Pectin acetylesterase and similar proteins	3.84081	12.1566
BW662153.1	GM880007A21F10 Gm-r1088 Glycine max cDNA clone Gm-r1088-2564 3, mRNA sequence.	-3.39714	0.111068	BI701997.1	Glycine max cDNA clone GENOME SYSTEMS CLONE ID: Gm-c1081-1492 5, mRNA sequence	3.83766	16.2108
AW310810.1	Glycine max cDNA clone GENOME SYSTEMS CLONE ID: Gm-c1024-1777 3, mRNA sequence	-3.37625	0.086535	BW663764.1	Glycine max cDNA clone GENOME SYSTEMS CLONE ID: Gm-c1015-7363 5, mRNA sequence.	3.83306	10.2008
BW663352.1	Soybean light-harvesting chlorophyll ab-binding protein (LHCPII) mRNA, 3 end.	-3.37297	0.127114	CO980797.1	GM89009A2B04.r1 Gm-r1089 Glycine max cDNA clone Gm-r1089-3128 3, mRNA sequence	3.81768	29.298
BW668727.1	Prunus persica xyloglucan-endotransglycosilase (XET1) mRNA, partial cds.	-3.36597	0.113337	BW664289.1	unknown protein	3.81613	15.9595
CO983091.1	FOG: RCC1 domain	-3.36302	0.0873691	CD395256.1	Jasmonate O-methyltransferase (EC 2.1.1.141) (S-adenosyl-L-methionine:jasmonic acid carboxyl methyltransferase)	3.80799	29.0475
AI460920.1	Vigna radiata mRNA for invertase, complete cds.	-3.34768	0.0883469	CF805767.1	Glycine max calmodulin (SCaM-5) mRNA, complete cds.	3.80549	10.6881
CO980612.1	Lotus corniculatus var. japonicus genomic DNA, chromosome 2, clone:LjT37H21, TM1032, complete sequence	-3.34485	0.1149	CO984856.1	GM89022B1E11.r1 Gm-r1089 Glycine max cDNA clone Gm-r1089-8301 3, mRNA sequence	3.80257	10.6686
BU548158.1	Vigna radiata clone pVR-ACO2 1-aminocyclopropane-1-carboxylate oxidase homolog mRNA, partial cds.	-3.34372	0.0516023	BI423886.1	Cytochrome P450 CYP2 subfamily	3.80233	28.9024
BW663662.1	Gm_ck4746 Soybean induced by Salicylic Acid Glycine max cDNA 3, mRNA sequence.	-3.33943	0.124702	BE820646.1	GM700012B20H2 Gm-r1070 Glycine max cDNA clone Gm-r1070-4972 3, mRNA sequence	3.79878	28.8117
CX548162.1	Oryza sativa (japonica cultivar-group), predicted mRNA	-3.33849	0.0518417	BE820457.1	GM700012A10B5 Gm-r1070 Glycine max cDNA clone Gm-r1070-4665 3, mRNA sequence	3.79147	15.6766
AW100758.1	Glycine max cDNA clone GENOME SYSTEMS CLONE ID: Gm-c1008-667 5, mRNA sequence	-3.33343	0.115755	BU550433.1	Arabidopsis thaliana lysine decarboxylase family protein (At5g06300) mRNA, complete cds	3.79001	15.6601
BQ081815.1	Glycine max cDNA clone SOYBEAN CLONE ID: Gm-c1084-5310 5, mRNA sequence	-3.33225	0.0521292	BW663408.1	Medicago truncatula clone mth2-7f11, complete sequence	3.78607	11.7326
BW676728.1	Medicago truncatula chromosome 5 clone mte1-41h18, COMPLETE SEQUENCE	-3.32938	0.0522621	CD402045.1	Gm_ck24569 Soybean induced by Salicylic Acid Glycine max cDNA 3, mRNA sequence	3.77073	9.82024
BW668177.1	Molecular chaperone (DnaJ superfamily)	-3.32312	0.116532	CO984956.1	GM89022B2F10.r1 Gm-r1089 Glycine max cDNA clone Gm-r1089-8348 3, mRNA sequence	3.7636	15.3628
BE820949.1	Lotus corniculatus var. japonicus MADS box protein AP3-like mRNA, complete cds.	-3.3158	0.090414	BW657754.1	Haynaldia villosa clone kong32 mRNA.	3.75576	10.3621
CD395146.1	Arabidopsis thaliana auxin-responsive family protein (At4g34760) mRNA, complete cds	-3.31325	0.0905811	BW654047.1	Predicted NAD-dependent oxidoreductase	3.73751	10.2449
BU081695.1	Predicted dehydrogenase	-3.30672	0.0910111	BW655458.1	Vigna angularis AdGt-9 mRNA for glucosyltransferase-9, complete cds.	3.71792	14.8621
BW674100.1	S.oleracea mRNA for photosystem II 22kDa protein.	-3.29294	0.118836	BQ612913.1	Brassica napus developing seed beta-ketoacyl-ACP synthetase 1 mRNA, complete cds; nuclear gene for proplastid product.	3.70374	14.7101
BW664366.1	G.max ADR11 mRNA.	-3.27789	0.120002	BW655891.1	Phospholipasecarboxyhydrolase	3.69552	9.98044
BW677334.1	Molecular chaperones HSP70HSC70, HSP70 superfamily	-3.27756	0.0929569	BE823503.1	GM700020B20E11 Gm-r1070 Glycine max cDNA clone Gm-r1070-7918 3, mRNA sequence	3.69144	14.5794
CD398024.1	Arabidopsis thaliana light stress-responsive one-helix protein (OHP2) (At1g34000) mRNA, complete cds	-3.26962	0.120648	BW651412.1	Glycine max cDNA clone SOYBEAN CLONE ID: Gm-c1076-3313 5, mRNA sequence.	3.68575	10.9933
BW655129.1	Glycine max chlorophyll ab-binding protein (cab3) mRNA, nuclear gene encoding chloroplast protein, complete cds.	-3.26851	0.135597	BE824412.1	Lotus corniculatus var. japonicus genomic DNA, chromosome 5, clone:LjT34P02, TM0146, complete sequence	3.67938	14.4524
BW671384.1	Glycine max mRNA for magnesium chelatase subunit.	-3.2472	0.122415	BI427571.1	Glycine max cDNA clone GENOME SYSTEMS CLONE ID: Gm-c1050-2614 5 similar to TR:Q41666 Q41666 PHLOEM SPECIFIC PROTEIN. ;, mRNA sequence	3.67522	14.4088
BE659760.1	Medicago truncatula clone mth2-11i16, complete sequence	-3.24013	0.0955152	BW655605.1	Vigna angularis mRNA for ACC-oxidase, complete cds.	3.67317	9.25294
BW677398.1	Glutamyl-tRNA reductase 1, chloroplast precursor (EC 1.2.1.70) (GluTR)	-3.22472	0.13394	BM188950.1	Glycine max mRNA for syringolide-induced protein B13-1-9, complete cds.	3.67245	14.38
BW656160.1	Vigna radiata LHCII type III chlorophyll ab binding protein (CipLhcb3) mRNA, complete cds; nuclear gene for chloroplast product.	-3.22237	0.137952	CF805908.1	Senna alata isolate calchs3 root-specific chalcone synthase (chs) mRNA, complete cds.	3.67034	14.3579
BW661960.1	Citrus x paradisi lycopene cyclase mRNA, complete cds.	-3.21673	0.0971505	BI971631.1	Phaseolus lunatus ADH mRNA for alcohol dehydroge, complete cds.	3.66855	25.6734
BW680247.1	S.oleracea mRNA for photosystem II 22kDa protein.	-3.20867	0.125513	BF423710.1	Glycine soja chloroplast omega-3 fatty acid desaturase (Fadd) mRNA, complete cds.	3.66653	9.80177
CO978963.1	Thiamine pyrophosphate-requiring enzyme	-3.20571	0.135534	BE657249.1	Phaseolus vulgaris cultivar Sprite BAC 78L17, partial sequence	3.66061	9.76568
BW652282.1	Datura quercifolia fed mRNA for ferredoxin, partial cds.	-3.19448	0.126674	CK768637.1	Glycine max mRNA for allergen Gly m Bd 28K, partial cds.	3.65854	25.4467
BW652082.1	Glycine max mRNA for magnesium chelatase subunit.	-3.18196	0.099632	CX709355.1	Dynein light chain type 1	3.65562	9.7354
BW666399.1	Glycine soja apyrase GS50 mRNA, partial cds.	-3.14398	0.130893	BG239164.1	Library Type Glycine max cDNA clone GENOME SYSTEMS CLONE ID: Gm-c1043-4391 5, mRNA sequence	3.65102	10.7484
BU546166.1	Medicago truncatula clone mth2-165j9, complete sequence	-3.13897	0.102788	AW350450.1	GM210008B10F3 Gm-r1021 Glycine max cDNA clone Gm-r1021-2957 3, mRNA sequence	3.63936	9.06407
BW679682.1	Vegetative storage protein 2 precursor	-3.13615	0.145401	BI969137.1	Medicago truncatula chromosome 5 clone mth2-7j2, COMPLETE SEQUENCE	3.63928	14.038
BU765875.1	Glycine max cDNA clone SOYBEAN CLONE ID: Gm-c1080-4607 5, mRNA sequence	-3.13273	0.141839	BM568006.1	sam91g12.y2 Gm-c1087 Glycine max cDNA clone SOYBEAN CLONE ID: Gm-c1087-1487 5, mRNA sequence	3.63487	24.9189
CX702256.1	gmrtDrNS01_03-B_M13R_E03_023.s3 Water stressed 48h segment 1 gmrtDrNS01 Glycine max cDNA 3, mRNA sequence	-3.13159	0.131949	BE820941.1	GM700013A20B8 Gm-r1070 Glycine max cDNA clone Gm-r1070-5056 3, mRNA sequence	3.62612	10.5762
CO983977.1	GM89020B2F06.r1 Gm-r1089 Glycine max cDNA clone Gm-r1089-7572 3, mRNA sequence	-3.12586	0.0625827	CO984029.1	GATA-456 transcription factors	3.62511	24.7046
BW673885.1	Gm_ck17280 Soybean induced by Salicylic Acid Glycine max cDNA 3, mRNA sequence.	-3.11885	0.133044	BW656945.1	Calmodulin and related proteins (EF-Hand superfamily)	3.61765	10.5182
BW668362.1	Glycine max glutathione S-transferase GST 5 mRNA, complete cds.	-3.11624	0.104496	CX710209.1	Vigna unguiculata patatin-like protein mRNA, complete cds.	3.60637	13.7069
BW658772.1	Glycine max SHOOT1 protein (SHOOT1) mRNA, complete cds.	-3.10826	0.133961	BW669580.1	Glycine max cysteine proteinase mRNA, partial cds.	3.60286	8.86451
BM178247.1	Glycine max cDNA clone SOYBEAN CLONE ID: Gm-c1072-5281 5, mRNA sequence	-3.09635	0.0642396	BW660447.1	Genomic sequence for Glycine max (soybean), clone UMb001-26P13, complete sequence	3.59966	24.154
CX703043.1	Serine carboxypeptidases (lysosomal cathepsin A)	-3.09379	0.145322	AI748730.1	Ironascorbate family oxidoreductases	3.59829	24.1248
BW659571.1	Vigna radiata chlorophyll ab-binding protein CP24 precursor (CipCp24) mRNA, complete cds; nuclear gene for chloroplast product.	-3.09113	0.149449	BM307991.1	Glycine max cDNA clone SOYBEAN CLONE ID: Gm-c1036-5544 5 similar to TR:Q40392 Q40392 VIRUS RESISTANCE ;, mRNA sequence	3.59699	13.614
CD408049.1	Lotus corniculatus var. japonicus genomic DNA, chromosome 1, clone:LjT36C05, TM0215b, complete sequence	-3.08996	0.106508	AW348115.1	GM210001A11H1 Gm-r1021 Glycine max cDNA clone Gm-r1021-337 3, mRNA sequence	3.59313	10.3522
BE822548.1	GM700018A20E3 Gm-r1070 Glycine max cDNA clone Gm-r1070-7110 3, mRNA sequence	-3.08978	0.0646145	AW705738.1	Alpha-isopropylmalate synthasehomocitrate synthase	3.5917	9.35536
BM522940.1	Liriodendron tulipifera high-pI laccase (LAC2-4) mRNA, complete cds.	-3.08866	0.0646789	BW683267.1	Populus tremula x Populus tremuloides cellulose synthase (CesA3-2) mRNA, complete cds.	3.59141	13.559
BW652156.1	Glycine max cDNA clone SOYBEAN CLONE ID: Gm-c1076-5540 5 similar to TR:Q9SS03 Q9SS03 F12P19.3. ;, mRNA sequence.	-3.07323	0.107809	CA851890.1	D18F10_L22_11.ab1 cDNA Peking library 2, 4 day SCN3 Glycine max cDNA clone D18F10 5, mRNA sequence	3.57834	10.2533
CA850987.1	Cicer arietinum mRNA for putative 14-kDa proline-rich protein (ORF1).	-3.04803	0.0162993	BE824174.1	GM700022B20B10 Gm-r1070 Glycine max cDNA clone Gm-r1070-8540 3, mRNA sequence	3.56311	13.2834
CD401079.1	Medicago truncatula chromosome 7 BAC clone mth2-22c10, complete sequence	-3.04684	0.109892	BM085488.1	Vigna unguiculata CPRD65 mRNA for neoxanthin cleavage enzyme, complete cds.	3.56136	9.1802
BW673412.1	Oryza sativa (japonica cultivar-group) cDNA clone:J013148O22, full insert sequence.	-3.0456	0.0671929	BM527184.1	Amino acid transporters	3.55674	13.2222
CD403256.1	Gm_ck25968 Soybean induced by Salicylic Acid Glycine max cDNA 3, mRNA sequence	-3.04509	0.110031	BW663545.1	Glycine max cDNA clone GENOME SYSTEMS CLONE ID: Gm-c1027-1361 5, mRNA sequence.	3.55347	10.0892
BI968013.1	Gibberellin-regulated protein 4 precursor	-3.04078	0.110376	BG650208.1	sad03e09.y1 Gm-c1073 Glycine max cDNA clone GENOME SYSTEMS CLONE ID: Gm-c1073-1386 5 similar to SW:MEP1_SOYBN P29136 METALLOENDOPROTEINASE 1 PRECURSOR ;, mRNA sequence	3.54461	23.0047
BE659283.1	Lotus corniculatus var. japonicus genomic DNA, chromosome 1, clone:LjT45F11, TM0122, complete sequence	-3.04027	0.140002	BU764353.1	Glycine max mRNA for syringolide-induced protein B13-1-9, complete cds.	3.54344	10.0238
BE659868.1	GM700011A10F8 Gm-r1070 Glycine max cDNA clone Gm-r1070-4479 3, mRNA sequence	-3.03826	0.0165022	BU548236.1	GM880015A20G04 Gm-r1088 Glycine max cDNA clone Gm-r1088-5672 3, mRNA sequence	3.53886	9.9941
CX710273.1	SNARE protein Syntaxin 1 and related proteins	-3.03419	0.110905	BW676979.1	Ricinus communis hexose carrier (Hex9) mRNA, 3 end.	3.53692	13.0335
BW660192.1	Vigna radiata mRNA for Ca2+H+ exchanger, complete cds.	-3.03321	0.150911	BW672813.1	Phaseolus vulgaris 9-cis-epoxycarotenoid dioxygenase (NCED1) mRNA, complete cds.	3.53072	8.48297
BW655246.1	GM210010B20D2 Gm-r1021 Glycine max cDNA clone Gm-r1021-3628 3, mRNA sequence.	-3.02736	0.151462	BG839459.1	Lotus corniculatus var. japonicus genomic DNA, chromosome 4, clone:LjT16G15, TM0073, complete sequence	3.52652	9.9144
AW705502.1	Glycine max cDNA clone GENOME SYSTEMS CLONE ID: Gm-c1019-5940 5 similar to SW:NLTA_RICCO P10973 NONSPECIFIC LIPID-TRANSFER PROTEIN A ;, mRNA sequence	-3.02571	0.11159	BU548245.1	NAC-domain containing protein 2 (ANAC002)	3.52612	8.98086
BW663169.1	Glycine max cDNA clone GENOME SYSTEMS CLONE ID: Gm-c1054-1922 5, mRNA sequence.	-3.01873	0.141973	BW682090.1	Senna alata isolate calchs1 root-specific chalcone synthase (chs) mRNA, complete cds.	3.52139	8.95443
BW665783.1	Cicer arietinum mRNA for copper containing amine oxidase (DAO).	-3.01526	0.152607	BW674976.1	Lotus corniculatus var. japonicus genomic DNA, chromosome 1, clone:LjT43O24, TM0145, complete sequence	3.51986	8.94589
BF595470.1	Glycine max cDNA clone GENOME SYSTEMS CLONE ID: Gm-c1055-616 5, mRNA sequence	-3.01367	0.112568	BI471425.1	Arabidopsis thaliana beta-ketoacyl-CoA synthase, putative (At2g26640) mRNA, complete cds	3.5129	12.8084
CA851826.1	D18A03_B15_02.ab1 cDNA Peking library 2, 4 day SCN3 Glycine max cDNA clone D18A03 5, mRNA sequence	-3.01291	0.152831	BU577913.1	Pisum sativum 6a-hydroxymaackiain methyltransferase (hmm6) mRNA, complete cds.	3.51276	22.365
BW673692.1	Vigna radiata mRNA for Ca2+H+ exchanger, complete cds.	-2.99934	0.14377	BW662055.1	Glycine max cDNA clone GENOME SYSTEMS CLONE ID: Gm-c1051-2164 5, mRNA sequence.	3.5087	9.80041
BW676825.1	Gm01_02h09_F Gm01_AAFC_ECORC_Glycine_max_cold_stressed_leaves Glycine max cDNA clone Gm01_02h09, mRNA sequence.	-2.9848	0.11495	BW668183.1	Acyl-CoA synthetase	3.50816	9.797
BW659180.1	Phaseolus vulgaris rubisco activase (Rca1) mRNA, complete cds.	-2.97589	0.160331	CD409075.1	Gm_ck3591 Soybean induced by Salicylic Acid Glycine max cDNA 3, mRNA sequence	3.50693	22.2498
BW657668.1	Cucumber mRNA for glutamyl-tRNA reductase, isozyme 1 complete cds.	-2.97572	0.156413	BW658300.1	UDP-glucuronosyl and UDP-glucosyl transferase	3.50318	8.85342
BW656526.1	Retama raetam lipid transfer protein-like protein mRNA, complete cds.	-2.97317	0.146231	CX706471.1	gmrtDrNS01_12-C_M13R_D07_057.s1 Water stressed 5h segment 1 gmrtDrNS01 Glycine max cDNA 3, mRNA sequence	3.50019	22.1174
BI973680.1	Vigna radiata mRNA for Ca2+H+ exchanger, complete cds.	-2.97119	0.156856	BI969353.1	Predicted lipase	3.48748	21.8699
BM885491.1	Squalene synthetase	-2.96618	0.0720883	BW681022.1	Lotus corniculatus var. japonicus genomic DNA, chromosome 3, clone:LjT44D21, TM0127b, complete sequence	3.48545	9.65374
BW668140.1	Arabidopsis thaliana expressed protein (At5g66230) mRNA, complete cds	-2.96165	0.147328	BW679767.1	unknown protein	3.48293	12.5329
CD413045.1	Fragaria x ananassa HyPRP mRNA, complete cds.	-2.96139	0.0723948	CX708758.1	Arabidopsis thaliana basic helix-loop-helix (bHLH) family protein (At5g57150) mRNA, complete cds	3.47812	9.60791
BU548227.1	G.max mRNA for putative cytochrome P450, clone CP7.	-2.95898	0.0725494	CO982892.1	Medicago truncatula clone mth2-16m2, complete sequence	3.46471	21.4333
CO980863.1	Glycosyl transferase, family 8 - glycogenin	-2.9559	0.0727479	BW665511.1	Glycine max cDNA clone SOYBEAN CLONE ID: Gm-c1071-4462 5 similar to TR:Q9SCK2 Q9SCK2 HYPOTHETICAL 11.2 KD PROTEIN. ;, mRNA sequence.	3.43269	9.32889
CX709281.1	Pisum sativum mRNA for topoisomerase II.	-2.95091	0.117811	BI968693.1	Soybean calmodulin (SCaM-4) mRNA, complete cds.	3.42617	8.43873
BU551132.1	GM880014B21E08 Gm-r1088 Glycine max cDNA clone Gm-r1088-5224 3, mRNA sequence	-2.9454	0.14889	BW664099.1	Glycine max cDNA clone GENOME SYSTEMS CLONE ID: Gm-c1049-1787 5 similar to TR:Q02993 Q02993 MYB-RELATED PROTEIN PH2. ;, mRNA sequence.	3.42296	9.27022
BU549585.1	Arabidopsis thaliana C2 domain-containing protein (At1g51570) mRNA, complete cds	-2.94362	0.0735433	BW667245.1	Arabidopsis thaliana scarecrow-like transcription factor 5 (SCL5) (At1g50600) mRNA, complete cds	3.42077	7.93274
BW658790.1	Aquaporin (major intrinsic protein family)	-2.9424	0.118541	BQ785497.1	Nonspecific lipid-transfer protein precursor (LTP) (Pollen allergen Amb a 6) (Amb a VI) (Allergen Ra6)	3.41253	9.20767
BQ273575.1	Glycine max cDNA clone SOYBEAN CLONE ID: Gm-c1054-3866 5, mRNA sequence	-2.9384	0.149568	CD416443.1	Arabidopsis thaliana expressed protein (At3g15840) mRNA, complete cds	3.41226	9.20605
BW653958.1	Arabidopsis thaliana plastocyanin-like domain-containing protein (At2g25060) mRNA, complete cds	-2.93678	0.149724	BI967451.1	GM830002A10D02 Gm-r1083 Glycine max cDNA clone Gm-r1083-531 3, mRNA sequence	3.41207	9.20495
CA936739.1	Oryza sativa (japonica cultivar-group) cDNA clone:002-114-F10, full insert sequence.	-2.92703	0.0746315	AW278255.1	Glycine max cDNA clone GENOME SYSTEMS CLONE ID: Gm-c1009-2571 5, mRNA sequence	3.41123	20.4419
CX703948.1	Arabidopsis thaliana expressed protein (At5g52900) mRNA, complete cds	-2.92005	0.151358	CO981888.1	Uncharacterized conserved protein, contains JmjC domain	3.41116	9.19951
BM108296.1	Avena sativa fructose 1,6-bisphosphate aldolase precursor, mRNA, complete cds; nuclear gene for chloroplast product.	-2.91851	0.120613	BW668460.1	Glycine max carboxyl transferase alpha subunit (accA-2) gene, complete cds; nuclear gene for chloroplast product	3.39982	9.13206
BU761565.1	Predicted hydrolase related to dienelactone hydrolase	-2.91773	0.120681	CX704873.1	Medicago truncatula clone mth2-3j15, complete sequence	3.39599	9.10941
CD391242.1	Lycopersicon esculentum clone 114111R, mRNA sequence.	-2.91201	0.121183	BQ454087.1	Serinethreonine protein phosphatase	3.39408	11.7507
BE346892.1	Medicago truncatula clone mth2-28d22, complete sequence	-2.91138	0.0193775	BG839067.1	Lotus corniculatus var. japonicus genomic DNA, chromosome 2, clone:LjT48G05, TM0358, complete sequence	3.38909	9.06874
BI700561.1	Glycine max cDNA clone GENOME SYSTEMS CLONE ID: Gm-c1082-892 5 similar to TR:O64425 O64425 RMA1. ;, mRNA sequence	-2.91011	0.152338	BQ630326.1	Vicia faba var. minor mRNA for amino acid permease AAP3 (aap3 gene).	3.3886	9.06587
BW655345.1	Pisum sativum chloroplast photosystem I 24 kDa light harvesting protein (lhca3) mRNA, complete cds.	-2.90829	0.167081	BI425988.1	Fatty acyl-CoA elongasePolyunsaturated fatty acid specific elongation enzyme	3.38769	11.6963
BW680586.1	Glycine max cDNA clone GENOME SYSTEMS CLONE ID: Gm-c1016-5103 5, mRNA sequence.	-2.90378	0.121908	BF009926.1	Lotus corniculatus var. japonicus genomic DNA, chromosome 4, clone:LjT27P02, TM0343, complete sequence	3.38576	9.04916
BI788256.1	Arachis stenosperma clone AS1RN2H11 microsatellite sequence.	-2.89612	0.164365	BI970272.1	GM830010A10C09 Gm-r1083 Glycine max cDNA clone Gm-r1083-3569 3, mRNA sequence	3.38346	9.03566
BW658952.1	Oryza sativa (japonica cultivar-group) putative chlorophyll synthase (OSJNBa0057L21.9), mRNA	-2.89059	0.0198942	BW677222.1	GM700007A20F9 Gm-r1070 Glycine max cDNA clone Gm-r1070-2562 3, mRNA sequence.	3.38055	11.6359
CD402881.1	Floral homeotic protein APETALA2	-2.88518	0.154821	BI971083.1	Glycine max mRNA for Chitinase III-A, complete cds.	3.38044	9.01795
AW830209.1	Glycine max cDNA clone GENOME SYSTEMS CLONE ID: Gm-c1028-4806 5 similar to TR:Q9ZTA3 Q9ZTA3 PUTATIVE OXIDOREDUCTASE. ;, mRNA sequence	-2.87843	0.0202027	BG510091.1	Pisum sativum UVI1 (Uvi1) mRNA, complete cds.	3.3758	55.4472
CA801982.1	Fragaria x ananassa polygalacturonase-like protein mRNA, complete cds.	-2.87083	0.156269	BW667859.1	Nicotiana tabacum TGA10 transcription factor mRNA, complete cds.	3.36403	11.4973
BW681598.1	Box HACA snoRNP component, involved in ribosomal RNA pseudouridinylation	-2.86665	0.167411	AW100446.1	Glycine max cDNA clone GENOME SYSTEMS CLONE ID: Gm-c1016-3668 5, mRNA sequence	3.36267	19.5815
BW660127.1	Medicago truncatula clone mth2-48d4, complete sequence	-2.85657	0.0794365	CO982723.1	Serinethreonine protein kinase	3.35931	11.458
BE657757.2	Cicer arietinum partial mRNA for farnesylated protein.	-2.85486	0.168644	BW655499.1	Glycine max glycine-rich RNA-binding protein (GRP) mRNA, complete cds.	3.35231	7.60831
CO980028.1	GM89006B2F03.r1 Gm-r1089 Glycine max cDNA clone Gm-r1089-2190 3, mRNA sequence	-2.85205	0.12657	CO984317.1	GM89013A2A06.r2 Gm-r1089 Glycine max cDNA clone Gm-r1089-4620 3, mRNA sequence	3.35164	8.85105
BW659264.1	Glycine max cDNA clone SOYBEAN CLONE ID: Gm-c1071-4556 5, mRNA sequence.	-2.85184	0.158206	BG839040.1	Medicago truncatula clone mth2-15m12, complete sequence	3.35135	8.8494
BF068095.1	Glycine max mRNA for magnesium chelatase subunit.	-2.8446	0.158951	BM527598.1	Arabidopsis thaliana IAA-amino acid hydrolase 2 (ILL2) (At5g56660) mRNA, complete cds	3.34964	11.3779
CD412862.1	Gm_ck44052 Soybean induced by Salicylic Acid Glycine max cDNA 3, mRNA sequence	-2.84376	0.169815	AW132594.1	Transketolase	3.34805	8.83046
BW684543.1	Vigna radiata auxin-regulated mRNA.	-2.84327	0.0803776	BW676061.1	Lotus corniculatus var. japonicus genomic DNA, chromosome 5, clone:LjT34P02, TM0146, complete sequence	3.34176	11.313
AI856174.1	Glycine max cDNA clone GENOME SYSTEMS CLONE ID: Gm-c1014-847 3, mRNA sequence	-2.83514	0.0809583	BE821504.1	Glycine max indole-3-acetic acid induced protein ARG-2 homolog mRNA, complete cds.	3.34098	11.3066
BW668234.1	Trifolium pratense ultraviolet-B-repressible protein mRNA, complete cds.	-2.83078	0.160383	CX703315.1	Arachis stenosperma clone AS1RN5H02 microsatellite sequence.	3.33912	19.1773
CX702940.1	gmrtDrNS01_11-B_M13R_C04_028.s3 Water stressed 48h segment 1 gmrtDrNS01 Glycine max cDNA 3, mRNA sequence	-2.8222	0.161278	BW662028.1	gmrtDrNS01_13-A_M13R_B05_045.s4 Water stressed 48h segment 2 gmrtDrNS01 Glycine max cDNA 3, mRNA sequence.	3.33407	8.75072
BW663558.1	gmrtDrNS01_15-A_M13R_C08_060.s1 Water stressed 5h segment 1 gmrtDrNS01 Glycine max cDNA 3, mRNA sequence.	-2.81818	0.172542	BW669907.1	Uncharacterized membrane protein, predicted efflux pump	3.3288	8.72087
CD394028.1	Medicago truncatula chromosome 7 BAC clone mth2-22c10, complete sequence	-2.81723	0.129807	BQ299247.1	Glycine max cDNA clone SOYBEAN CLONE ID: Gm-c1054-6945 5, mRNA sequence	3.32845	11.2043
BW659740.1	Phaseolus vulgaris photosystem I-N subunit (PSI-N) mRNA, complete cds.	-2.81662	0.176688	BQ611086.1	Glycine max senescence-inducible chloroplast stay-green protein 2 (SGR2) mRNA, complete cds; nuclear gene for chloroplast product.	3.32325	8.68952
BE346661.1	Glycine max ribulose-1,5-bisphosphate carboxylase small subunit rbcS3 mRNA, complete cds.	-2.8154	0.0823864	BW682709.1	unknown protein	3.31562	8.64665
BM885647.1	Permease of the major facilitator superfamily	-2.81144	0.162407	BI700069.1	Glycine latifolia drought-induced protein 1 mRNA, complete cds.	3.30384	7.81953
CD411020.1	Arabidopsis thaliana expressed protein (At2g05620) mRNA, complete cds	-2.8113	0.162423	CX710116.1	G.max mRNA for putative cytochrome P450, clone CP4.	3.30017	8.56042
BM885167.1	Aquaporin (major intrinsic protein family)	-2.80903	0.0220582	AW350303.1	GM210007B20D1 Gm-r1021 Glycine max cDNA clone Gm-r1021-2474 3, mRNA sequence	3.29945	8.55641
CO980048.1	Medicago truncatula clone mth2-31i19, complete sequence	-2.80682	0.162895	BU579271.1	Multidrugpheromone exporter, ABC superfamily	3.29864	8.55189
CX706930.1	gmrtDrNS01_17-C_M13R_F09_069.s2 Water stressed 5h segment 2 gmrtDrNS01 Glycine max cDNA 3, mRNA sequence	-2.80439	0.131023	BI969645.1	Arabidopsis thaliana lipase class 3 family protein (At3g14360) mRNA, complete cds	3.29568	18.4537
BW663260.1	P.sativum mRNA for thioredoxin F isoform.	-2.80304	0.174177	BW680930.1	G.max mRNA from stress-induced gene (H4).	3.2918	10.9104
CX705347.1	Medicago truncatula clone mth2-57f20, complete sequence	-2.79781	0.131649	CX704472.1	gmrtDrNS01_31-B_M13R_D06_042.s1 Water stressed 5h segment 1 gmrtDrNS01 Glycine max cDNA 3, mRNA sequence	3.28755	49.5863
BE058586.1	Ipomoea batatas cultivar Beauregard clone BAC117E14, complete sequence	-2.79441	0.131974	BW672815.1	NF097F08EC1F1073 Elicited cell culture Medicago truncatula cDNA clone NF097F08EC 5, mRNA sequence.	3.28514	8.47735
BW661407.1	Glycine max SHOOT2 mRNA, complete cds.	-2.79432	0.0839382	CK605818.1	Botrytis cinerea strain T4 cDNA library.	3.28286	8.4648
BU080702.1	Cucurbita maxima mRNA for AOBP (ascorbate oxidase promoter-binding protein), complete cds.	-2.79425	0.0839437	BW681522.1	GM700012A10E7 Gm-r1070 Glycine max cDNA clone Gm-r1070-4813 3, mRNA sequence.	3.28177	8.45885
CX703312.1	Medicago truncatula clone mth2-22e9, complete sequence	-2.79208	0.16446	CA953257.1	Serinethreonine protein kinase	3.27919	49.0644
BF594999.1	Glycine max cDNA clone GENOME SYSTEMS CLONE ID: Gm-c1055-437 5, mRNA sequence	-2.79039	0.16464	CX702057.1	Glycine max low molecular weight heat shock protein Hsp22.3 (Gmhsp22.3) mRNA, complete cds.	3.27459	8.41953
BW658459.1	Predicted hydrolaseacyltransferase (alphabeta hydrolase superfamily)	-2.78899	0.16479	AW309766.1	Glycine max cDNA clone GENOME SYSTEMS CLONE ID: Gm-c1028-927 3 similar to TR:Q39143 Q39143 LIGHT REPRESSSIBLE RECEPTOR PROTEIN KINASE. ;, mRNA sequence	3.27321	10.7642
BW664784.1	N.tabacum mRNA for precursor of photosysten II 22 kDa protein.	-2.78863	0.17973	AW397936.1	G.soja (SH1) Gy5 mRNA for glycinin.	3.27075	48.5425
BE823186.1	M.varia mRNA for mitotic cyclin 1.	-2.78293	0.133078	BG043239.1	Glycine max cDNA clone GENOME SYSTEMS CLONE ID: Gm-c1066-340 5 similar to TR:Q9SKK3 Q9SKK3 AT2G25460 PROTEIN. ;, mRNA sequence	3.26379	17.9398
CA784192.1	Oryza sativa (japonica cultivar-group) cDNA clone:006-306-B02, full insert sequence.	-2.7827	0.1331	BW668160.1	Uncharacterized conserved protein	3.26284	8.3556
BE661944.1	Ferric reductase, NADHNADPH oxidase and related proteins	-2.78202	0.176473	BU762267.1	Glycine max glutathione S-transferase GST 7 mRNA, complete cds.	3.25858	10.6506
BW666970.1	gmrtDrNS01_40-B_M13R_H05_033.s4 Water stressed 48h segment 2 gmrtDrNS01 Glycine max cDNA 3, mRNA sequence.	-2.78177	0.0228325	CO984311.1	Medicago truncatula clone mth2-27n2, complete sequence	3.25122	10.5939
BU547419.1	Medicago truncatula chromosome 2 BAC clone mth2-31g23, complete sequence	-2.77821	0.133534	BE802883.1	Glycine max cDNA clone GENOME SYSTEMS CLONE ID: Gm-c1051-1071 5, mRNA sequence	3.24885	17.7041
BW674084.1	Retama raetam photosystem I subunit X precursor (PsaK) mRNA, partial cds.	-2.77576	0.16621	BM094484.1	Arabidopsis thaliana expressed protein (At3g22240) mRNA, complete cds	3.24873	7.55564
BQ610520.1	Medicago truncatula clone mth2-36n3, complete sequence	-2.77448	0.166349	BI967589.1	GM830002B10C03 Gm-r1083 Glycine max cDNA clone Gm-r1083-509 3, mRNA sequence	3.24719	47.1166
BW661743.1	Lotus corniculatus var. japonicus genomic DNA, chromosome 5, clone:LjT05P01, TM0048, complete sequence	-2.77404	0.133938	BW671176.1	Pyrophosphate-dependent phosphofructo-1-kinase	3.2471	8.27068
CX708351.1	Vigna unguiculata type IIIa membrane protein cp-wap11 mRNA, complete cds.	-2.77316	0.134025	CX709006.1	60s ribosomal protein L10	3.2407	7.1076
BW658044.1	Glycine max cyclin-dependent kinases CDKB mRNA, complete cds.	-2.77197	0.13414	BE801795.1	Glycine max cDNA clone GENOME SYSTEMS CLONE ID: Gm-c1050-836 5, mRNA sequence	3.23659	8.21451
BW657844.1	Glycine max SHOOT1 protein (SHOOT1) mRNA, complete cds.	-2.76998	0.166835	BW670089.1	Glycine max cDNA clone SOYBEAN CLONE ID: Gm-c1072-3178 5 similar to TR:Q41666 Q41666 PHLOEM SPECIFIC PROTEIN. ;, mRNA sequence.	3.23481	8.20501
BG840060.1	Gm01_08b06_F Gm01_AAFC_ECORC_Glycine_max_cold_stressed_leaves Glycine max cDNA clone Gm01_08b06, mRNA sequence	-2.76896	0.0858451	BW673995.1	M.truncatula DNA sequence from clone MTH2-34D24 on chromosome 3, complete sequence	3.22785	10.4158
CD398689.1	Gm_ck20013 Soybean induced by Salicylic Acid Glycine max cDNA 3, mRNA sequence	-2.76819	0.0859034	BI969261.1	Medicago truncatula clone mth2-61c11, complete sequence	3.22518	7.44558
BG839537.1	Medicago truncatula clone mth2-12m5, complete sequence	-2.74908	0.0873696	AW234648.1	Acyl-CoA synthetase	3.22452	8.15043
CO979159.1	GM89004A1C10.r1 Gm-r1089 Glycine max cDNA clone Gm-r1089-1267 3, mRNA sequence	-2.74728	0.16931	CD405220.1	Reductases with broad range of substrate specificities	3.22443	45.7781
CO983431.1	GM89018B2C08.r1 Gm-r1089 Glycine max cDNA clone Gm-r1089-6664 3, mRNA sequence	-2.74117	0.0240366	AW317716.1	Phaseolus vulgaris cultivar Sprite BAC 78L17, partial sequence	3.22273	10.3772
BI119570.1	FiS1B4 Forrest infected Subtraction Library Glycine max cDNA, mRNA sequence	-2.73599	0.170554	CO979074.1	GM89003B1E11.r1 Gm-r1089 Glycine max cDNA clone Gm-r1089-1005 3, mRNA sequence	3.22247	7.43304
BW676969.1	Glycine max cDNA clone GENOME SYSTEMS CLONE ID: Gm-c1017-3444 5 similar to TR:Q41097 Q41097 VEGETATIVE STORAGE PROTEIN PRECURSOR ;, mRNA sequence.	-2.73396	0.181836	BW678712.1	Glycine max cDNA clone GENOME SYSTEMS CLONE ID: Gm-c1082-361 5, mRNA sequence.	3.2144	8.09707
AW350115.1	GM210007B10D6 Gm-r1021 Glycine max cDNA clone Gm-r1021-2483 3, mRNA sequence	-2.73346	0.088586	CO983973.1	GM89020B2F02.r1 Gm-r1089 Glycine max cDNA clone Gm-r1089-7564 3, mRNA sequence	3.21268	10.3018
CD399488.1	Defense-related protein containing SCP domain	-2.73104	0.138182	CX703396.1	Aldoketo reductase family proteins	3.20577	10.2503
CD397137.1	Gm_ck17828 Soybean induced by Salicylic Acid Glycine max cDNA 3, mRNA sequence	-2.73016	0.138271	BG650390.1	Alpha-amylase	3.20304	44.5551
BW666148.1	Orobanche cumana histone H3 mRNA, complete cds.	-2.72301	0.183081	BU550920.1	GM880019A11F04 Gm-r1088 Glycine max cDNA clone Gm-r1088-7159 3, mRNA sequence	3.20231	16.9893
BW661302.1	Gm_ck24092 Soybean induced by Salicylic Acid Glycine max cDNA 3, mRNA sequence.	-2.72177	0.0246345	CD410097.1	Nicotiana tabacum wizz mRNA, complete cds.	3.20157	44.4723
CF806252.1	Lycopersicon esculentum clone 132795F, mRNA sequence.	-2.72166	0.139126	BU548414.1	GM880022A20A07 Gm-r1088 Glycine max cDNA clone Gm-r1088-8078 3, mRNA sequence	3.20016	10.2087
AW734757.1	Glycine max cDNA clone GENOME SYSTEMS CLONE ID: Gm-c1035-412 5 similar to TR:Q40478 Q40478 EREBP-4. ;, mRNA sequence	-2.71936	0.0896992	CO983017.1	GM89017B1D01.r1 Gm-r1089 Glycine max cDNA clone Gm-r1089-6313 3, mRNA sequence	3.19968	8.02011
BM731572.1	Medicago truncatula clone mth2-14n3, complete sequence	-2.71684	0.0247885	CX548764.1	gmrtDrNS01_27-A_M13R_E10_072.s2 Water stressed 5h segment 2 gmrtDrNS01 Glycine max cDNA 3, mRNA sequence	3.18911	16.7919
CF922282.1	Medicago sativa subsp. X varia mRNA for putative wound-induced protein.	-2.71502	0.183995	BI971396.1	GM830013A20H03 Gm-r1083 Glycine max cDNA clone Gm-r1083-4950 3, mRNA sequence	3.18829	10.1212
AW152977.1	Glycine max cDNA clone GENOME SYSTEMS CLONE ID: Gm-c1015-3012 5, mRNA sequence	-2.71408	0.0901198	BW670153.1	Glycine soja chloroplast omega-3 fatty acid desaturase (Fadd) mRNA, complete cds.	3.18134	7.24501
BE610907.1	Glycine max chlorophyll ab-binding protein (cab3) mRNA, nuclear gene encoding chloroplast protein, complete cds.	-2.70971	0.0904692	BW673067.1	Glycine max maturation-assocated protein (MAT1) mRNA, complete cds.	3.17972	10.0584
BI970608.1	Medicago truncatula chromosome 7 BAC clone mth2-81g19, complete sequence	-2.70791	0.17369	BM085504.1	Medicago truncatula chromosome 5 clone mth2-155c8, COMPLETE SEQUENCE	3.17907	10.0537
BW682232.1	GATA-456 transcription factors	-2.70609	0.185021	BW674281.1	Glycine max cDNA clone GENOME SYSTEMS CLONE ID: Gm-c1024-1725 3, mRNA sequence.	3.17822	10.0475
BE821321.1	GM700024B10E11 Gm-r1070 Glycine max cDNA clone Gm-r1070-3693 3, mRNA sequence	-2.7047	0.140848	CA801377.1	Medicago truncatula clone mth2-21b19, complete sequence	3.17554	10.028
BE660091.1	Predicted hydrolase (HAD superfamily)	-2.69724	0.174896	AW306452.1	V.unguiculata mRNA for glycin-rich protein.	3.17383	10.0155
BW659857.1	Soybean light-harvesting chlorophyll ab-binding protein (LHCPII) mRNA, 3 end.	-2.69713	0.186056	BW666658.1	Pathogen-related protein	3.17077	7.87112
BU547131.1	GM880012A10H05 Gm-r1088 Glycine max cDNA clone Gm-r1088-4569 3, mRNA sequence	-2.69516	0.141826	AW349475.1	Medicago truncatula clone mth2-23o24, complete sequence	3.16204	7.82667
BW656450.1	N.tabacum mRNA for precursor of photosysten II 22 kDa protein.	-2.68982	0.186906	BU577969.1	FOG: Predicted E3 ubiquitin ligase	3.15785	9.90014
BW667414.1	Glycine max mRNA for magnesium chelatase subunit.	-2.68749	0.176006	CX705909.1	Thiamine pyrophosphokinase	3.1564	7.79808
BW655718.1	Pisum sativum PSI light-harvesting antenna chlorophyll ab-binding protein (lhcA-P4) mRNA, complete cds.	-2.68744	0.191173	BI969582.1	Phaseolus vulgaris peroxidase 4 precursor (FBP4) mRNA, partial cds.	3.15101	16.2347
AW156573.1	Glycine max cDNA clone GENOME SYSTEMS CLONE ID: Gm-c1015-2402 5, mRNA sequence	-2.68684	0.142685	BW678116.1	Glycine max cDNA clone GENOME SYSTEMS CLONE ID: Gm-c1014-1315 5 similar to TR:O49328 O49328 PUTATIVE DISEASE RESISTANCE PROTEIN ;, mRNA sequence.	3.1496	9.84106
BW682360.1	Glycine max cDNA clone GENOME SYSTEMS CLONE ID: Gm-c1054-2117 5, mRNA sequence.	-2.67213	0.026232	CF921809.1	Arabidopsis thaliana lactoylglutathione lyase family protein glyoxalase I family protein (At1g15380) mRNA, complete cds	3.1439	7.73509
BM885600.1	G.max ADR12 mRNA.	-2.67047	0.0262874	BW668806.1	Lotus corniculatus var. japonicus genomic DNA, chromosome 5, clone:LjT30P03, TM0148, complete sequence	3.13474	40.8647
BW683903.1	Medicago truncatula chromosome 2 BAC clone mth2-31g23, complete sequence	-2.6703	0.0936826	BI971346.1	Glycine max mRNA for putative NADPH:isoflavone reductase.	3.1344	7.68757
BI424207.1	Glycine max cDNA clone GENOME SYSTEMS CLONE ID: Gm-c1049-3110 5 similar to SW:PSBX_GOSHI P31336 PHOTOSYSTEM II 5 KD PROTEIN PRECURSOR ;, mRNA sequence	-2.66962	0.178058	BW679088.1	Glycine max cDNA clone GENOME SYSTEMS CLONE ID: Gm-c1009-393 5 similar to TR:O64824 O64824 PUTATIVE RING ZINC FINGER PROTEIN. ;, mRNA sequence.	3.13294	9.72285
BE331153.1	N.tabacum mRNA for light-harvesting Ch1 ab binding protein.	-2.66949	0.189288	CD398655.1	Multifunctional pyrimidine synthesis protein CAD (includes carbamoyl-phophate synthetase, aspartate transcarbamylase, and glutamine amidotransferase)	3.12741	7.6528
BW683810.1	Larrea tridentata Rubisco activase beta form precursor (RCA2) mRNA, complete cds; nuclear gene for chloroplast product.	-2.659	0.145595	BW662032.1	Lotus corniculatus var. japonicus genomic DNA, chromosome 4, clone:LjT09G09, TM0234, complete sequence	3.12499	6.99512
BW664218.1	Phaseolus vulgaris mRNA for LHY protein.	-2.659	0.179289	BW657220.1	GM700008B20E8 Gm-r1070 Glycine max cDNA clone Gm-r1070-2920 3, mRNA sequence.	3.12396	6.99059
BW651398.1	Glycine max 28 kDa protein mRNA, complete cds.	-2.65528	0.306726	CA937972.1	FOG: Transposon-encoded proteins with TYA, reverse transcriptase, integrase domains in various combinations	3.12331	40.2777
BI969499.1	Pisum sativum similarity to SCAMP37 (psam2) mRNA, complete cds.	-2.65252	0.180044	BM188237.1	Glycine max cDNA clone SOYBEAN CLONE ID: Gm-c1074-4755 5, mRNA sequence	3.12325	6.98753
BW675327.1	Medicago truncatula clone mth2-25p23, complete sequence	-2.65152	0.191418	BW680831.1	gmrtDrNS01_07-B_M13R_H11_081.s3 Water stressed 48h segment 1 gmrtDrNS01 Glycine max cDNA 3, mRNA sequence.	3.11779	15.7641
CO984543.1	GM89013B2F08.r2 Gm-r1089 Glycine max cDNA clone Gm-r1089-4888 3, mRNA sequence	-2.64406	0.147182	CO979834.1	UDP-glucuronosyl and UDP-glucosyl transferase	3.11731	39.9729
BW672225.1	gmrtDrNS01_23-D_M13R_H09_065.s2 Water stressed 5h segment 2 gmrtDrNS01 Glycine max cDNA 3, mRNA sequence.	-2.64351	0.181101	CO978848.1	GM89003A1A10.r1 Gm-r1089 Glycine max cDNA clone Gm-r1089-787 3, mRNA sequence	3.1067	9.53954
AW781046.1	Voltage-gated shaker-like K+ channel, subunit betaKCNAB	-2.64048	0.0273046	AW278767.1	Glycine max cDNA clone GENOME SYSTEMS CLONE ID: Gm-c1019-4061 5, mRNA sequence	3.10329	15.563
BQ297942.1	san95e03.y2 Gm-c1054 Glycine max cDNA clone SOYBEAN CLONE ID: Gm-c1054-2502 5 similar to TR:P93789 P93789 UDP-GLUCOSE GLUCOSYLTRANSFERASE. ;, mRNA sequence	-2.63844	0.0963633	CD394839.1	Medicago truncatula chromosome 2 BAC clone mte1-11g7, complete sequence	3.10132	7.52435
BW660800.1	P.sativum mRNA for type II chlorophyll ab binding protein.	-2.63651	0.197204	CD411804.1	Lotus corniculatus var. japonicus genomic DNA, chromosome 4, clone:LjT13P22, TM0079c, complete sequence	3.09991	7.51747
BM522971.1	Polytomella sp. Pringsheim 198.80 ferrochelatase mRNA, complete cds.	-2.63651	0.181924	BW655240.1	Phaseolus vulgaris hypersensitive reaction associated Ca2+-binding protein (HRA32) mRNA, complete cds.	3.09635	6.94315
CD390809.1	Aldehyde reductase	-2.63546	0.0274784	AW781063.1	Glycine max cDNA clone GENOME SYSTEMS CLONE ID: Gm-c1037-1117 5, mRNA sequence	3.09416	15.4377
BM886592.1	Medicago truncatula clone mth2-31l21, complete sequence	-2.63518	0.0966416	BW673115.1	Glycine max cDNA clone SOYBEAN CLONE ID: Gm-c1048-4462 5 similar to TR:O03982 O03982 HYPOTHETICAL 19.8 KD PROTEIN. ;, mRNA sequence.	3.07778	6.79238
BW672662.1	Oryza sativa (japonica cultivar-group), mRNA	-2.63276	0.182368	BW673851.1	Glycine max amino acid transporter gene, complete cds	3.07689	9.33551
CO979673.1	GM89005B1C12.r1 Gm-r1089 Glycine max cDNA clone Gm-r1089-1679 3, mRNA sequence	-2.63208	0.0969069	CO983946.1	GM89020B2B08.r1 Gm-r1089 Glycine max cDNA clone Gm-r1089-7384 3, mRNA sequence	3.07518	7.39784
BE660420.1	Vigna radiata chlorophyll ab-binding protein CP24 precursor (CipCp24) mRNA, complete cds; nuclear gene for chloroplast product.	-2.62898	0.194125	BF066536.1	Thiamine pyrophosphokinase	3.07478	9.32119
AI965524.1	C.annuum mRNA for lycopene cyclase.	-2.62763	0.09729	BQ743048.1	Glycine max cDNA clone SOYBEAN CLONE ID: Gm-c1076-3983 5 similar to TR:O22800 O22800 CONSTANS-LIKE PROTEIN. ;, mRNA sequence	3.07339	15.1564
BU089985.1	Glycine max early light-induced protein (ELIP) mRNA, complete cds.	-2.62705	0.183044	CX708762.1	gmrtDrNS01_39-C_M13R_H04_018.s2 Water stressed 5h segment 2 gmrtDrNS01 Glycine max cDNA 3, mRNA sequence	3.07057	15.1185
BW655919.1	Arabidopsis thaliana expressed protein (At3g01060) mRNA, complete cds	-2.6265	0.149068	BW672801.1	Arabidopsis thaliana AP2 domain-containing transcription factor, putative (At5g64750) mRNA, complete cds	3.0694	15.1029
CO985576.1	GATA-456 transcription factors	-2.624	0.097603	BW664962.1	Serinethreonine protein kinase	3.06208	15.0052
CD399569.1	Gm_ck21250 Soybean induced by Salicylic Acid Glycine max cDNA 3, mRNA sequence	-2.6225	0.183585	BU083310.1	Lotus corniculatus var. japonicus genomic DNA, chromosome 5, clone:LjT34P02, TM0146, complete sequence	3.0619	15.0029
CX547360.1	gmrtDrNS01_07-A_M13R_C06_044.s3 Water stressed 48h segment 1 gmrtDrNS01 Glycine max cDNA 3, mRNA sequence	-2.62083	0.0978774	BW676706.1	GM210006B10E5 Gm-r1021 Glycine max cDNA clone Gm-r1021-2145 3, mRNA sequence.	3.06174	9.23347
BW655547.1	Glycine max mRNA for class III acidic endochitinase, complete cds.	-2.61793	0.028095	BG839465.1	Medicago truncatula clone mth2-22l4, complete sequence	3.0615	37.246
BI969155.1	Medicago truncatula clone mth2-34f15, complete sequence	-2.61276	0.150562	BM187903.1	Vigna angularis AOG mRNA for ABA-glucosyltransferase, complete cds.	3.05205	7.28767
BW676390.1	M.truncatula DNA sequence from clone MTH2-72I11 on chromosome 3, complete sequence	-2.61235	0.184799	BW655259.1	Medicago truncatula clone mth2-9i16, complete sequence	3.04506	14.7808
BW667039.1	Glycine max enzymatic resistance protein mRNA, complete cds.	-2.61187	0.196206	BM093179.1	Glycine max cDNA clone GENOME SYSTEMS CLONE ID: Gm-c1065-9605 5, mRNA sequence	3.04405	9.11573
BW663700.1	Defense-related protein containing SCP domain	-2.61006	0.185073	BW662684.1	Glycine max calmodulin-like domain protein kinase isoenzyme gamma mRNA, complete cds.	3.04202	6.64275
BE824273.1	GM700022B20G7 Gm-r1070 Glycine max cDNA clone Gm-r1070-8774 3, mRNA sequence	-2.60878	0.185226	BU549366.1	Phaseolus coccineus mRNA for GA 2-oxidase, gene ga2ox1.	3.03883	14.6994
BW680008.1	Glycine max cDNA clone GENOME SYSTEMS CLONE ID: Gm-c1015-7229 5 similar to TR:Q9ZVS9 Q9ZVS9 F15K9.12 PROTEIN. ;, mRNA sequence.	-2.60824	0.151057	BW677250.1	Calmodulin and related proteins (EF-Hand superfamily)	3.03838	14.6937
BQ298260.1	Medicago truncatula clone mth2-130n5, complete sequence	-2.6065	0.0991271	BF324193.1	Pisum sativum 22.7 kDa heat shock protein (hsp22.7) mRNA, complete cds.	3.03704	9.06946
CF805860.1	P.vulgaris immature mRNA for cinnamate 4-hydroxylase, partial.	-2.60628	0.19689	BE660289.1	998 GmaxSC Glycine max cDNA, mRNA sequence	3.02928	14.5758
BM143703.1	Glycine max cDNA clone SOYBEAN CLONE ID: Gm-c1072-2984 5, mRNA sequence	-2.60358	0.0993841	BE610903.1	Glycine max functional candidate resistance protein KR1 (KR1) mRNA, complete cds.	3.02911	35.7499
CD403403.1	Gm_ck2615 Soybean induced by Salicylic Acid Glycine max cDNA 3, mRNA sequence	-2.60053	0.099653	BW663348.1	gmrhRww24-10-T7_D12_1_090 Soybean root hair subtracted cDNA library gmrhRww24 Glycine max cDNA, mRNA sequence.	3.02758	7.1729
AW317483.1	G.max vegetative storage protein mRNA (VSP25 gene).	-2.59699	0.202016	BI893117.1	Beta, beta-carotene 15,15-dioxygenase and related enzymes	3.02553	8.99409
CD414692.1	Arabidopsis thaliana expressed protein (At5g58260) mRNA, complete cds	-2.59223	0.15282	CF805891.1	psHB001xJ09f USDA-IFAFS:Expression of Phytophthora sojae genes during infection and propagation Glycine max cDNA clone sHB001J09 5, mRNA sequence	3.01613	14.407
BW682453.1	GM210011A20E5 Gm-r1021 Glycine max cDNA clone Gm-r1021-4042 3, mRNA sequence.	-2.59077	0.202783	BU546595.1	Medicago truncatula clone mth2-56f20, complete sequence	3.01288	7.10482
BW664988.1	Arabidopsis thaliana expressed protein (At4g23890) mRNA, complete cds	-2.59023	0.187469	BW658456.1	M.truncatula DNA sequence from clone MTH2-193I1 on chromosome 3, complete sequence	3.0121	7.10123
BW662758.1	P.sativum (Rosakrone) mRNA for nonphosphorylating, NADP-specific, glyceraldehyde-3-phosphate dehydrogenase.	-2.58564	0.203419	CD393774.1	Gm_ck13383 Soybean induced by Salicylic Acid Glycine max cDNA 3, mRNA sequence	3.00201	8.84192
AI736854.1	Cicer arietinum partial mRNA for farnesylated protein.	-2.58508	0.199508	BW679923.1	Glycine max cDNA clone SOYBEAN CLONE ID: Gm-c1074-7260 5, mRNA sequence.	3.00136	6.47659
BW680198.1	Vigna unguiculata CpABA1 mRNA, complete cds.	-2.5825	0.188412	BM891192.1	Glycine max cDNA clone SOYBEAN CLONE ID: Gm-c1068-5414 5, mRNA sequence	2.99994	8.82869
BW683762.1	Vigna radiata mRNA for ARG10, complete cds.	-2.57884	0.200284	AB082939.1	Glycine max mRNA for syringolide-induced protein 1-3-1A, complete cds.	2.99952	7.04351
BM891108.1	Glycine max cDNA clone SOYBEAN CLONE ID: Gm-c1068-5409 5, mRNA sequence	-2.57877	0.101591	BW676079.1	Glycine max cDNA clone SOYBEAN CLONE ID: Gm-c1087-6326 5, mRNA sequence.	2.9974	6.46064
CA802347.1	Glycine max cDNA clone SOYBEAN CLONE ID: Gm-c1071-2848 5, mRNA sequence	-2.57721	0.189059	BF009132.1	Glycine max S-adenosyl-L-methionine:delta24-sterol-C-methyltransferase mRNA, complete cds.	2.99456	8.79426
BU547109.1	GM880012A10F04 Gm-r1088 Glycine max cDNA clone Gm-r1088-4471 3, mRNA sequence	-2.56937	0.0298763	CO984341.1	Predicted E3 ubiquitin ligase	2.98923	8.76037
CD391559.1	Vernicia fordii aquaporin mRNA, complete cds.	-2.56933	0.201475	BW684259.1	Lotus corniculatus var. japonicus genomic DNA, chromosome 1, clone:LjT05H03, TM0342b, complete sequence	2.98814	6.9917
BF426188.1	Vitis vinifera pectate lyase (Pel) mRNA, complete cds.	-2.56589	0.102757	CX708435.1	gmrtDrNS01_36-C_M13R_C02_012.s2 Water stressed 5h segment 2 gmrtDrNS01 Glycine max cDNA 3, mRNA sequence	2.98398	6.97284
BW660924.1	Glycine max glycine-rich RNA-binding protein (GRP) mRNA, complete cds.	-2.56466	0.155908	CX711824.1	Oxysterol-binding protein	2.98166	33.6659
CX701149.1	Glycine max cyclin-dependent kinases CDKB mRNA, complete cds.	-2.56081	0.156343	BI941900.1	Acyl-CoA synthetase	2.97904	6.95054
BE331505.1	Phaseolus vulgaris rubisco activase (Rca1) mRNA, complete cds.	-2.55883	0.156568	BW651796.1	Vigna unguiculata CPRD65 mRNA for neoxanthin cleavage enzyme, complete cds.	2.97799	8.68921
BW684703.1	GM830004A12G09 Gm-r1083 Glycine max cDNA clone Gm-r1083-1457 3, mRNA sequence.	-2.55566	0.156929	BW672628.1	Gm_ck3608 Soybean induced by Salicylic Acid Glycine max cDNA 3, mRNA sequence.	2.97534	8.67251
CO980626.1	Arabidopsis thaliana expressed protein (At5g49100) mRNA, complete cds	-2.55421	0.157094	BW666233.1	Predicted membrane protein	2.9736	8.66158
BW679914.1	G.max ADR11 mRNA.	-2.54742	0.204244	BQ080249.1	Medicago sativa clone C31 mRNA sequence	2.97103	8.64547
CO980962.1	GM89009B2B02.r1 Gm-r1089 Glycine max cDNA clone Gm-r1089-3148 3, mRNA sequence	-2.5447	0.193089	BW669369.1	psHB016xM20f USDA-IFAFS:Expression of Phytophthora sojae genes during infection and propagation Glycine max cDNA clone sHB016M20 5, mRNA sequence.	2.97009	8.63955
BW663036.1	Arabidopsis thaliana chaperone protein dnaJ-related (At1g75690) mRNA, complete cds	-2.54467	0.193093	AW569340.1	Phaseolus vulgaris low molecular weight heat shock protein PvHSP17-19 (Pvhsp17-19) mRNA, partial cds.	2.96796	6.90076
CD399146.1	Vigna radiata mRNA for Ca2+H+ exchanger, complete cds.	-2.54239	0.204884	BE821167.1	NADH:flavin oxidoreductase12-oxophytodienoate reductase	2.96782	33.081
BW666542.1	Predicted dehydrogenase	-2.54029	0.193642	BQ133681.1	ZF-HD homeobox protein At5g65410	2.96637	33.0203
BW655661.1	P.sativum mRNA for thioredoxin F isoform.	-2.52931	0.195026	BE807905.1	Medicago truncatula clone mth2-12k22, complete sequence	2.96492	13.7682
BW669927.1	Glycine max cDNA clone SOYBEAN CLONE ID: Gm-c1054-6017 5 similar to TR:O82017 O82017 ADVENTITIOUS ROOTING RELATED OXYGENASE. ;, mRNA sequence.	-2.52782	0.195216	BW669539.1	Glycine max mRNA for SRC1, complete cds.	2.96161	4.07198
BM892278.1	Casein kinase (serinethreoninetyrosine protein kinase)	-2.52584	0.106466	BW651985.1	Glycine max cDNA clone SOYBEAN CLONE ID: Gm-c1066-4266 5 similar to TR:Q9SKA6 Q9SKA6 AT2G31940 PROTEIN. ;, mRNA sequence.	2.96028	5.99024
BI971415.1	GM830013A21E07 Gm-r1083 Glycine max cDNA clone Gm-r1083-4814 3, mRNA sequence	-2.52511	0.160446	AI442921.1	Glycine max cDNA clone GENOME SYSTEMS CLONE ID: Gm-c1004-669 3 similar to TR:P93364 P93364 IMMEDIATE-EARLY SALICYLATE-INDUCED GLUCOSYLTRANSFERASE. ;, mRNA sequence	2.95992	8.57603
BW651471.1	sau06f05.y2 Gm-c1062 Glycine max cDNA clone SOYBEAN CLONE ID: Gm-c1062-7546 5 similar to TR:Q9SVU5 Q9SVU5 PROLINE-RICH APG-LIKE PROTEIN. ;, mRNA sequence.	-2.52502	0.106544	BW651987.1	Arabidopsis thaliana transferase family protein (At5g01210) mRNA, complete cds	2.95568	5.97343
BG725658.1	Glycine max cDNA clone GENOME SYSTEMS CLONE ID: Gm-c1051-7335 5, mRNA sequence	-2.52406	0.106635	CA850850.1	D07C04_E16_06.ab1 cDNA Peking library 2, 4 day SCN3 Glycine max cDNA clone D07C04 5, mRNA sequence	2.95409	6.83893
BW680216.1	Lotus corniculatus var. japonicus genomic DNA, chromosome 1, clone:LjT34B12, TM0147b, complete sequence	-2.52155	0.19601	BU550556.1	GM880021A20E06 Gm-r1088 Glycine max cDNA clone Gm-r1088-7884 3, mRNA sequence	2.95217	32.432
BE658211.1	GM700005A20H6 Gm-r1070 Glycine max cDNA clone Gm-r1070-1884 3, mRNA sequence	-2.52151	0.0317423	BI471529.1	Serinethreonine protein kinase	2.95163	13.6071
BW666867.1	Photosystem II 5 kDa protein, chloroplast precursor (PSII-T) (Nuclear encoded psbT) (PsbTn)	-2.52127	0.196046	BM887473.1	Glycine max cDNA clone SOYBEAN CLONE ID: Gm-c1068-6941 5 similar to TR:O48625 O48625 LEMIR. ;, mRNA sequence	2.94407	6.79466
BW675668.1	Glycine max cDNA clone GENOME SYSTEMS CLONE ID: Gm-c1015-7835 5, mRNA sequence.	-2.51661	0.161437	BW676223.1	Glycine max DnaJ-like protein mRNA, complete cds.	2.94153	6.23966
BU764324.1	sar98f02.y2 Gm-c1080 Glycine max cDNA clone SOYBEAN CLONE ID: Gm-c1080-2547 5, mRNA sequence	-2.51552	0.107444	BE805803.1	Casein kinase (serinethreoninetyrosine protein kinase)	2.94145	6.78309
CF808824.1	Medicago truncatula clone mth2-24n16, complete sequence	-2.51361	0.161789	BI969317.1	Vigna angularis VaGA2oxA2 mRNA for gibberellin 2-oxidase, complete cds.	2.93963	6.77507
CD408888.1	Gm_ck35540 Soybean induced by Salicylic Acid Glycine max cDNA 3, mRNA sequence	-2.50999	0.107971	CX710820.1	Arabidopsis thaliana WRKY family transcription factor (At4g39410) mRNA, complete cds	2.93674	8.43308
BG156750.1	Photosystem II 22 kDa protein, chloroplast precursor (CP22)	-2.50705	0.197863	BQ612268.1	Botrytis cinerea strain T4 cDNA library.	2.9362	8.42973
BE820833.1	Auxin-induced protein 10A5	-2.50078	0.108856	BW665979.1	Lycopersicon esculentum clone 134853R, mRNA sequence.	2.92969	6.73155
BW659657.1	Phaseolus vulgaris mRNA for LHY protein.	-2.49974	0.163426	BW676467.1	Gm_ck1875 Soybean induced by Salicylic Acid Glycine max cDNA 3, mRNA sequence.	2.9265	6.71761
BW664185.1	Glycine max cDNA clone GENOME SYSTEMS CLONE ID: Gm-c1067-266 5, mRNA sequence.	-2.49971	0.108959	BW664424.1	Glycine max cDNA clone GENOME SYSTEMS CLONE ID: Gm-c1012-470 5, mRNA sequence.	2.92511	6.71157
BW679249.1	unknown protein	-2.49959	0.0326358	BW677796.1	Lotus corniculatus var. japonicus genomic DNA, chromosome 3, clone:LjT48D11, TM0142, complete sequence	2.92374	6.70561
BW657908.1	FOG: Reverse transcriptase	-2.49601	0.0327839	BW679327.1	Capsicum annuum putative acyl-CoA synthetase mRNA, complete cds.	2.92318	6.16872
AW781720.1	sl90b11.y1 Gm-c1037 Glycine max cDNA clone GENOME SYSTEMS CLONE ID: Gm-c1037-1270 5 similar to TR:O80970 O80970 F26C24.4 PROTEIN. ;, mRNA sequence	-2.49576	0.163898	BE021078.1	Lotus corniculatus var. japonicus genomic DNA, clone:LjT42E17, TM0355, complete sequence	2.92051	13.2373
BW681166.1	gmrtDrNS01_13-B_M13R_A11_095.s3 Water stressed 48h segment 1 gmrtDrNS01 Glycine max cDNA 3, mRNA sequence.	-2.49136	0.199887	BW653381.1	FOG: Leucine rich repeat	2.91799	13.2078
BI471168.1	Lotus corniculatus var. japonicus genomic DNA, chromosome 3, clone:LjT45C16, TM0203, complete sequence	-2.48751	0.164882	BE660528.1	Glycine max hydrophobic seed protein precursor (HPS) mRNA, complete cds.	2.91564	6.20904
CD402606.1	Medicago truncatula clone mth2-54a24, complete sequence	-2.48436	0.11045	BW674294.1	Medicago truncatula clone mth2-71m12, complete sequence	2.91067	13.1224
BW684597.1	Glycine max enzymatic resistance protein mRNA, complete cds.	-2.4831	0.212593	BW651276.1	Cytochrome P450 CYP4CYP19CYP26 subfamilies	2.9083	8.26084
BU546976.1	Medicago truncatula chromosome 2 BAC clone mth2-63e12, complete sequence	-2.48237	0.201056	BE473772.1	Glycine max cDNA clone GENOME SYSTEMS CLONE ID: Gm-c1043-2128 5 similar to TR:O65410 O65410 PUTATIVE MEMBRANE ASSOCIATED PROTEIN. ;, mRNA sequence	2.9019	6.61125
BW662101.1	Phaseolus vulgaris mRNA for LHY protein.	-2.47562	0.0336412	BU549981.1	GM880017B10D07 Gm-r1088 Glycine max cDNA clone Gm-r1088-6325 3, mRNA sequence	2.90003	12.9994
AW153255.1	SAM-dependent methyltransferases	-2.47149	0.202481	BE023893.1	Glycine max cDNA clone GENOME SYSTEMS CLONE ID: Gm-c1015-7662 5, mRNA sequence	2.89665	8.19136
BF066985.1	Ultrahigh sulfur keratin-associated protein	-2.4709	0.202558	CO984937.1	GM89022B2E01.r1 Gm-r1089 Glycine max cDNA clone Gm-r1089-8282 3, mRNA sequence	2.89626	12.956
AW310114.1	Medicago sativa clone QF8 putative adenosylhomocysteinase mRNA, complete cds	-2.46894	0.202815	BW653167.1	Lotus corniculatus var. japonicus genomic DNA, chromosome 6, clone:LjT12N11, TM0066, complete sequence	2.89617	8.18847
BW659989.1	Soybean light-harvesting chlorophyll ab-binding protein (LHCPII) mRNA, 3 end.	-2.46607	0.218808	BW663854.1	Arylacetamide deacetylase	2.89237	5.74718
BW681884.1	Pisum sativum Drm3 mRNA, complete cds.	-2.46398	0.215141	BG509368.1	Glycine max cDNA clone GENOME SYSTEMS CLONE ID: Gm-c1074-339 5 similar to TR:Q9SLU7 Q9SLU7 PRM1 HOMOLOG ;, mRNA sequence	2.88933	12.8767
BW656537.1	Cicer arietinum partial mRNA for tonoplast intrinsic protein 2 (Tip2 gene).	-2.46379	0.215166	AW100457.1	Uncharacterized membrane protein, predicted efflux pump	2.88877	6.55519
BW666142.1	Glycine max peroxidase precursor (GMIPER1) mRNA, complete cds.	-2.46263	0.203647	BE822415.1	Transcription factor, Myb superfamily	2.88737	8.13641
BW676779.1	GATA-456 transcription factors	-2.46258	0.203655	BW683420.1	Arachis stenosperma clone AS1RN2F12 microsatellite sequence.	2.88731	6.549
BE802244.1	Glycine max cDNA clone GENOME SYSTEMS CLONE ID: Gm-c1050-1485 5 similar to SW:UFOG_PETHY Q43716 FLAVONOL 3-O-GLUCOSYLTRANSFERASE ;, mRNA sequence	-2.46212	0.112647	BW681289.1	Glycine max cDNA clone GENOME SYSTEMS CLONE ID: Gm-c1043-3770 5 similar to TR:Q9SVK7 Q9SVK7 HYPOTHETICAL 25 KD PROTEIN. ;, mRNA sequence.	2.88509	6.53956
AW620416.1	Glycine max cDNA clone GENOME SYSTEMS CLONE ID: Gm-c1032-946 5 similar to TR:Q39547 Q39547 PREPRO-CUCUMISIN PRECURSOR. ;, mRNA sequence	-2.46131	0.0342562	CO979213.1	Arabidopsis thaliana expressed protein (At3g46110) mRNA, complete cds	2.88469	6.53786
BW680654.1	Gm_ck11101 Soybean induced by Salicylic Acid Glycine max cDNA 3, mRNA sequence.	-2.45878	0.0343658	BW661927.1	Glycine max cDNA clone SOYBEAN CLONE ID: Gm-c1062-8982 5, mRNA sequence.	2.88399	6.01995
AW348947.1	GM210010A20F1 Gm-r1021 Glycine max cDNA clone Gm-r1021-3698 3, mRNA sequence	-2.45409	0.168927	BU547864.1	GM880014A20G08 Gm-r1088 Glycine max cDNA clone Gm-r1088-5296 3, mRNA sequence	2.88219	12.7956
BW656177.1	Glycine soja cDNA clone SOYBEAN CLONE ID: Gm-c1056-3513 5 similar to TR:Q9SD66 Q9SD66 HYPOTHETICAL 10.5 KD PROTEIN. ;, mRNA sequence.	-2.45344	0.169007	CF808771.1	Lotus corniculatus var. japonicus genomic DNA, chromosome 4, clone:LjT16G15, TM0073, complete sequence	2.88135	12.786
BE821331.1	GM700024B10F11 Gm-r1070 Glycine max cDNA clone Gm-r1070-3741 3, mRNA sequence	-2.45016	0.034743	BI967989.1	Serinethreonine protein kinase	2.87771	6.50835
BW675501.1	Arabidopsis thaliana expressed protein (At5g26790) mRNA, complete cds	-2.44459	0.170096	BQ453895.1	Glycine max cDNA clone SOYBEAN CLONE ID: Gm-c1081-4102 5, mRNA sequence	2.87603	8.06973
BW676701.1	Arabidopsis thaliana expressed protein (At5g19855) mRNA, complete cds	-2.44001	0.114874	BI701341.1	Arabidopsis thaliana expressed protein (At1g13340) mRNA, complete cds	2.87348	6.49052
BM085959.1	Thiamine pyrophosphate-requiring enzyme	-2.43798	0.170913	BW678649.1	G.max mRNA from stress-induced gene (SAM22).	2.87097	8.04017
BW680512.1	Beta vulgaris plasma membrane major intrinsic protein 2 mRNA, complete cds.	-2.43632	0.207154	BU083122.1	Glycine max cDNA clone SOYBEAN CLONE ID: Gm-c1049-9053 5, mRNA sequence	2.86698	12.6244
CK606135.1	Vigna radiata pectin methylesterase isoform alpha (PME2) mRNA, partial cds.	-2.43628	0.218885	BW657976.1	Beta-amylase (EC 3.2.1.2) (1,4-alpha-D-glucan maltohydrolase) (Fragment)	2.8659	5.9525
CO985140.1	Molecular chaperone (DnaJ superfamily)	-2.4356	0.171209	BW680981.1	Glycine max cDNA clone GENOME SYSTEMS CLONE ID: Gm-c1018-130 5, mRNA sequence.	2.86444	29.0229
CD406085.1	Soybean (Glycine max) low MW heat shock protein gene (Gmhsp17.5-M)	-2.43507	0.115378	BU547961.1	Medicago truncatula putative serine carboxypeptidase mRNA, complete cds.	2.86038	7.97865
BW676146.1	Arabidopsis thaliana expressed protein (At5g23060) mRNA, complete cds	-2.43444	0.207406	BW670729.1	GM880023B10C02 Gm-r1088 Glycine max cDNA clone Gm-r1088-8571 3, mRNA sequence.	2.85916	6.43049
BW668574.1	Glycine max proline-rich protein mRNA, complete cds.	-2.4322	0.219442	BW658971.1	GM89016A2E10.r1 Gm-r1089 Glycine max cDNA clone Gm-r1089-5972 3, mRNA sequence.	2.85646	7.95596
BW676655.1	Gm_ck13351 Soybean induced by Salicylic Acid Glycine max cDNA 3, mRNA sequence.	-2.43203	0.219465	BW654221.1	M.truncatula DNA sequence from clone MTH2-28A3 on chromosome 3, complete sequence	2.85598	7.95322
BU760931.1	Glycine max putative LHY-like protein (LHY) mRNA, partial cds.	-2.43188	0.171672	BU577860.1	Glycine max cDNA clone SOYBEAN CLONE ID: Gm-c1074-9872 5 similar to TR:Q9SVM1 Q9SVM1 CALMODULIN-LIKE PROTEIN. ;, mRNA sequence	2.85407	6.40927
CO981296.1	Glycine max rubisco-associated protein mRNA, complete cds.	-2.43125	0.223505	BW681449.1	Lotus corniculatus var. japonicus genomic DNA, chromosome 1, clone:LjT29O08, TM0320a, complete sequence	2.85269	7.93426
BI968986.1	GM830007A10B06 Gm-r1083 Glycine max cDNA clone Gm-r1083-2363 3, mRNA sequence	-2.42549	0.0358454	BM527722.1	Glycine max mRNA for cytochrome P450-like protein, clone CP9.	2.85051	12.4417
BW658650.1	Lycopersicon esculentum clone 114436R, mRNA sequence.	-2.42234	0.20904	BW682743.1	GM880024A10A06 Gm-r1088 Glycine max cDNA clone Gm-r1088-8843 3, mRNA sequence.	2.84965	6.39091
BW657508.1	PVEPSE2016A03.g Common bean seedling EST Library - PVEPSE2 Phaseolus vulgaris cDNA clone PVEPSE2016A03 5, mRNA sequence.	-2.42145	0.116777	CO982634.1	GM89016A2D12.r1 Gm-r1089 Glycine max cDNA clone Gm-r1089-5928 3, mRNA sequence	2.84172	7.87135
CD393461.1	Salicornia herbacea tonoplast intrinsic protein gamma mRNA, complete cds.	-2.42115	0.173013	CO982698.1	Gossypium hirsutum cotton fiber expressed protein 2 (CFE2) mRNA, complete cds.	2.83903	7.85605
BW672649.1	Medicago truncatula clone mth2-14h5, complete sequence	-2.41807	0.221382	BU965454.1	Lotus corniculatus var. japonicus genomic DNA, chromosome 3, clone:LjT13N17, TM0436a, complete sequence	2.83841	6.34449
BE822915.1	GM700019A20A11 Gm-r1070 Glycine max cDNA clone Gm-r1070-7318 3, mRNA sequence	-2.41783	0.0361946	BE659791.1	Medicago truncatula clone mth2-5i20, complete sequence	2.83765	5.84865
BW674711.1	Probable cellulose synthase A catalytic subunit 10 [UDP-forming] (EC 2.4.1.12) (AtCesA-10) (AtCesA-13)	-2.41777	0.117159	CX547918.1	Humulus lupulus allene oxide cyclase C1 mRNA, complete cds.	2.83529	5.55054
AW395251.1	Glycine max cDNA clone GENOME SYSTEMS CLONE ID: Gm-c1017-4689 5, mRNA sequence	-2.41741	0.0362136	BI973419.1	Glycine max cDNA clone GENOME SYSTEMS CLONE ID: Gm-c1065-7726 5 similar to TR:Q9SGA8 Q9SGA8 PUTATIVE UDP-GLUCOSYL TRANSFERASE. ;, mRNA sequence	2.83325	27.8994
AW459423.1	Copper amine oxidase	-2.41628	0.209864	BE020693.1	sm45g06.y1 Gm-c1028 Glycine max cDNA clone GENOME SYSTEMS CLONE ID: Gm-c1028-6899 5 similar to TR:O80712 O80712 PUTATIVE ALCOHOL DEHYDROGENASE. ;, mRNA sequence	2.83041	7.80705
BW656600.1	L.esculentum mRNA for ferredoxin-I.	-2.41607	0.221658	CF808510.1	Glycine max NAC domain protein NAC4 (NAC4) mRNA, complete cds.	2.82974	6.30893
AW100596.1	Glycine max cDNA clone GENOME SYSTEMS CLONE ID: Gm-c1008-418 5 similar to TR:Q9ZRE7 Q9ZRE7 ATFP3 ;, mRNA sequence	-2.4147	0.210079	AW349132.1	Flavonol reductasecinnamoyl-CoA reductase	2.82905	27.7513
BI322152.1	sae46h04.y3 Gm-c1051 Glycine max cDNA clone GENOME SYSTEMS CLONE ID: Gm-c1051-8408 5 similar to TR:Q9SGB0 Q9SGB0 F1C9.9 PROTEIN. ;, mRNA sequence	-2.41355	0.173969	BM085135.1	Medicago sativa disease resistance protein-like protein MsR1 mRNA, complete cds.	2.82174	12.1286
BW663633.1	Multicopper oxidases	-2.41313	0.174022	CK605679.1	gmrhRww6-02_G10_T7 Soybean root hair subtracted cDNA library gmrhRww6 Glycine max cDNA, mRNA sequence	2.82142	6.27497
BW657532.1	Medicago sativa GMPase (GMP) mRNA, complete cds.	-2.4131	0.225993	BE657338.1	Glycine max plasma membrane Ca2+-ATPase (SCA1) mRNA, complete cds.	2.82035	5.78596
CD397690.1	Glycine max salt-tolerance protein mRNA, complete cds	-2.41184	0.117776	AI938069.1	M.sativa mRNA for peroxidase 1A.	2.81941	7.74501
BW666038.1	Peroxisomal biogenesis protein (peroxin)	-2.4089	0.210872	CO983722.1	GM89020A1G05.r1 Gm-r1089 Glycine max cDNA clone Gm-r1089-7593 3, mRNA sequence	2.81491	12.0555
BW671499.1	Gm_ck27911 Soybean induced by Salicylic Acid Glycine max cDNA 3, mRNA sequence.	-2.40785	0.118193	BW653471.1	G.max mRNA for glutathione transferase.	2.81351	5.47728
BW651104.1	GM89012A2D04.r1 Gm-r1089 Glycine max cDNA clone Gm-r1089-4376 3, mRNA sequence.	-2.40711	0.211117	BM177412.1	Glycine max cDNA clone SOYBEAN CLONE ID: Gm-c1074-2730 5 similar to TR:Q9XIC8 Q9XIC8 HYPOTHETICAL 69 KD PROTEIN F23M19.10. ;, mRNA sequence	2.81191	6.23635
BW663979.1	Lotus corniculatus var. japonicus genomic DNA, chromosome 6, clone:LjT13E04, TM0314, complete sequence	-2.40682	0.211156	BW669850.1	Glycine max cDNA clone GENOME SYSTEMS CLONE ID: Gm-c1043-3959 5, mRNA sequence.	2.81	7.69235
CD401036.1	Gm_ck23036 Soybean induced by Salicylic Acid Glycine max cDNA 3, mRNA sequence	-2.40645	0.174867	CF922666.1	Medicago truncatula mRNA for MtN13 gene.	2.80724	7.67695
BE823698.1	Arabidopsis thaliana pectinesterase family protein (At5g47500) mRNA, complete cds	-2.40496	0.0367889	BM085005.1	Phaseolus vulgaris 9-cis-epoxycarotenoid dioxygenase (NCED1) mRNA, complete cds.	2.80723	7.67689
BW673797.1	Glycine max gamma glutamyl hydrolase mRNA, complete cds.	-2.40457	0.227172	BW674922.1	GM700024B10F11 Gm-r1070 Glycine max cDNA clone Gm-r1070-3741 3, mRNA sequence.	2.80642	11.9652
CD397448.1	Gm_ck18318 Soybean induced by Salicylic Acid Glycine max cDNA 3, mRNA sequence	-2.40256	0.175362	BW672334.1	Glycine max proline-rich protein mRNA, complete cds.	2.80634	6.21386
CO980617.1	Arabidopsis thaliana expressed protein (At3g29240) mRNA, complete cds	-2.40251	0.211747	BM523457.1	sam84a07.y2 Gm-c1087 Glycine max cDNA clone SOYBEAN CLONE ID: Gm-c1087-422 5 similar to TR:Q9SS03 Q9SS03 F12P19.3. ;, mRNA sequence	2.80175	6.19539
BI969186.1	GM830007B10H02 Gm-r1083 Glycine max cDNA clone Gm-r1083-2667 3, mRNA sequence	-2.4015	0.118859	BI967426.1	GM830001B20H12 Gm-r1083 Glycine max cDNA clone Gm-r1083-384 3, mRNA sequence	2.80021	5.71383
BW664028.1	Lotus corniculatus var. japonicus genomic DNA, chromosome 5, clone:LjT47K21, TM0260, complete sequence	-2.39977	0.212124	AW132418.1	Lotus corniculatus var. japonicus genomic DNA, chromosome 6, clone:LjT23F02, TM0183, complete sequence	2.7982	6.18115
AW432377.1	Glycine max cDNA clone GENOME SYSTEMS CLONE ID: Gm-c1015-5396 5, mRNA sequence	-2.39452	0.119596	BW651071.1	Medicago truncatula clone mth2-20b20, complete sequence	2.79671	5.70137
AW433275.1	Glycine max cDNA clone GENOME SYSTEMS CLONE ID: Gm-c1015-3636 5, mRNA sequence	-2.39334	0.213011	BE659453.1	Glycine max calmodulin-like domain protein kinase isoenzyme gamma mRNA, complete cds.	2.79044	5.67913
BU546592.1	GM880010B20E12 Gm-r1088 Glycine max cDNA clone Gm-r1088-3696 3, mRNA sequence	-2.39003	0.176963	BW684714.1	Glycine max cDNA clone GENOME SYSTEMS CLONE ID: Gm-c1053-4594 5 similar to TR:O64823 O64823 F27L4.3 PROTEIN. ;, mRNA sequence.	2.79029	7.58314
BU964826.1	Benzoate carboxyl methyltransferase (EC 2.1.1.-) (S-adenosyl-L-methionine:benzoic acid carboxyl methyltransferase)	-2.38981	0.120096	CX701307.1	M.truncatula DNA sequence from clone MTH2-4O11 on chromosome 3, complete sequence	2.78778	5.66975
CD402218.1	Gm_ck24829 Soybean induced by Salicylic Acid Glycine max cDNA 3, mRNA sequence	-2.38877	0.225461	BW668072.1	Cicer arietinum partial mRNA for cysteine proteinase (cacG2 gene).	2.78528	6.12955
BQ081704.1	Molecular chaperone (DnaJ superfamily)	-2.38853	0.177155	BM886490.1	Glycine max cDNA clone SOYBEAN CLONE ID: Gm-c1068-5101 5, mRNA sequence	2.78462	6.12691
BW663728.1	Acyl-CoA synthetase	-2.38767	0.213796	AI973750.1	Glycine max cDNA clone GENOME SYSTEMS CLONE ID: Gm-c1020-1222 5, mRNA sequence	2.78254	11.7148
BW651795.1	Glycine max proline-rich protein mRNA, complete cds.	-2.38718	0.225684	AW567698.1	Glycine max cDNA clone GENOME SYSTEMS CLONE ID: Gm-c1031-755 5 similar to TR:O81224 O81224 EXTRA-LARGE G-PROTEIN. [1] ;, mRNA sequence	2.78202	6.11659
CD399432.1	Kinesin-like protein	-2.38697	0.120398	CX707837.1	Probable L-ascorbate peroxidase 6, chloroplast precursor (EC 1.11.1.11)	2.77857	7.51895
BW656996.1	D08A07_B19_02.ab1 cDNA Peking library 2, 4 day SCN3 Glycine max cDNA clone D08A07 5, mRNA sequence.	-2.38362	0.177787	BW665067.1	Medicago truncatula clone mth2-20b20, complete sequence	2.77716	11.6592
CD418459.1	Mitochondrialchloroplast ribosomal protein S16	-2.38349	0.177805	BU577776.1	Glycine max cDNA clone SOYBEAN CLONE ID: Gm-c1074-9781 5 similar to TR:O22809 O22809 PUTATIVE CINNAMOYL-COA REDUCTASE. ;, mRNA sequence	2.77323	25.8579
BE657380.1	GM700001B10A12 Gm-r1070 Glycine max cDNA clone Gm-r1070-47 3, mRNA sequence	-2.38331	0.177828	BE210233.1	RNA-binding protein Sam68 and related KH domain proteins	2.77176	11.6035
BM188945.1	Glycine max cDNA clone SOYBEAN CLONE ID: Gm-c1074-4206 5 similar to TR:Q9SX45 Q9SX45 F14I3.12 PROTEIN. ;, mRNA sequence	-2.38002	0.121142	CO984972.1	GM89022B2H02.r1 Gm-r1089 Glycine max cDNA clone Gm-r1089-8428 3, mRNA sequence	2.76876	25.7122
BW679650.1	Root phototropism protein 2	-2.37678	0.22715	BW654921.1	Glycine max adenosine 5-phosphosulfate reductase mRNA, complete cds.	2.76362	5.58506
BE556329.1	Predicted E3 ubiquitin ligase	-2.37594	0.17878	BG840054.1	Gm01_08b03_F Gm01_AAFC_ECORC_Glycine_max_cold_stressed_leaves Glycine max cDNA clone Gm01_08b03, mRNA sequence	2.76162	7.42705
BM086662.1	Arabidopsis thaliana plastocyanin-like domain-containing protein (At2g25060) mRNA, complete cds	-2.37286	0.17918	BW663553.1	Glycine max glycine-rich RNA-binding protein (GRP) mRNA, complete cds.	2.76033	5.64049
CA819717.1	Polyphenol oxidase, chloroplast precursor (EC 1.10.3.1) (PPO) (Catechol oxidase)	-2.3707	0.122146	BW659035.1	G.max mRNA from stress-induced gene (SAM22).	2.7596	7.41616
BW666082.1	Oryza sativa (japonica cultivar-group) cDNA clone:J013131C05, full insert sequence.	-2.36962	0.228166	BW654275.1	Lotus corniculatus var. japonicus genomic DNA, chromosome 2, clone:LjT48G05, TM0358, complete sequence	2.75914	7.4137
BW654901.1	Pisum sativum ribulose-5-phosphate-3-epimerase mRNA, complete cds.	-2.36675	0.228575	BW682102.1	Medicago truncatula respiratory burst oxidase 2 mRNA, partial cds.	2.7585	7.41025
BM085359.1	Arabidopsis thaliana chlorophyll a oxygenase (CAO) chlorophyll b synthase (At1g44446) mRNA, complete cds	-2.36216	0.217364	CX711860.1	gmrtDrNS01_39-D_M13R_A01_015.s2 Water stressed 5h segment 2 gmrtDrNS01 Glycine max cDNA 3, mRNA sequence	2.75725	7.40354
BI971366.1	GM830013A20C02 Gm-r1083 Glycine max cDNA clone Gm-r1083-4708 3, mRNA sequence	-2.35953	0.180921	BI970718.1	Vigna angularis mRNA for ACC-oxidase, complete cds.	2.74976	25.1011
BI971506.1	Camellia sinensis beta-1,3-glucanase mRNA, partial cds.	-2.35532	0.181475	BW657603.1	Phaseolus vulgaris mRNA for alpha-amylase, complete cds.	2.74527	5.97252
BE475382.1	Lotus corniculatus var. japonicus genomic DNA, chromosome 1, clone:LjT47G03, TM0166, complete sequence	-2.3552	0.123834	CD399622.1	Gm_ck21304 Soybean induced by Salicylic Acid Glycine max cDNA 3, mRNA sequence	2.7446	5.96989
AW101433.1	Gossypium hirsutum pectate lyase mRNA, complete cds.	-2.35125	0.218907	BW683781.1	Glycine max NAC domain protein NAC3 (NAC3) mRNA, complete cds.	2.74266	5.96241
BE190766.1	Medicago truncatula clone mth2-8n20, complete sequence	-2.35053	0.219009	BU084541.1	Serinethreonine protein kinase	2.74114	24.8288
BF425906.1	Cytochrome P450 CYP4CYP19CYP26 subfamilies	-2.35039	0.0394205	CD406801.1	Gm_ck3175 Soybean induced by Salicylic Acid Glycine max cDNA 3, mRNA sequence	2.74038	5.9536
AW394778.1	Medicago truncatula clone mth2-20c19, complete sequence	-2.34895	0.124522	BW680873.1	gmrtDrNS01_33-B_M13R_A06_048.s1 Water stressed 5h segment 1 gmrtDrNS01 Glycine max cDNA 3, mRNA sequence.	2.73914	5.50052
BW662625.1	Cysteine proteinase inhibitor B (Cystatin B) (SCB)	-2.34716	0.124718	BW669923.1	Glycine max cDNA clone GENOME SYSTEMS CLONE ID: Gm-c1067-427 5 similar to TR:Q9XFI8 Q9XFI8 PEROXIDASE ;, mRNA sequence.	2.73795	11.2613
CX709769.1	Arabidopsis thaliana basic helix-loop-helix (bHLH) family protein (At5g65640) mRNA, complete cds	-2.34454	0.219862	BE658074.1	Pisum sativum unknown mRNA, partial cds.	2.73581	5.48911
BW665548.1	GM880024A10B11 Gm-r1088 Glycine max cDNA clone Gm-r1088-8901 3, mRNA sequence.	-2.3423	0.183196	BE658583.1	Medicago truncatula clone mth2-7h20, complete sequence	2.73361	5.92748
BW659950.1	Vigna radiata pectin methylesterase isoform alpha (PME2) mRNA, partial cds.	-2.34194	0.236018	BM178808.1	Medicago truncatula clone mth2-28b4, complete sequence	2.73054	5.9157
BG651557.1	Methionyl-tRNA synthetase	-2.33973	0.125542	BM085686.1	Arabidopsis thaliana transferase family protein (At5g42830) mRNA, complete cds	2.72868	11.1693
BU547982.1	Canavalia lineata MADS-box transcription factor (MADS) mRNA, complete cds.	-2.33643	0.0401229	CA853890.1	B13E03.seq cDNA Peking library 12hr SCN3 Glycine max cDNA clone B13E03 5, mRNA sequence	2.72831	24.4287
CX548460.1	Medicago truncatula clone mth2-20c19, complete sequence	-2.33442	0.184247	CA819205.1	Glycine max cDNA clone SOYBEAN CLONE ID: Gm-c1071-6440 5, mRNA sequence	2.7277	5.46145
CD405456.1	Lycopersicon esculentum clone 133746F, mRNA sequence.	-2.33367	0.221418	BU764939.1	Arabidopsis thaliana expressed protein (At5g22790) mRNA, complete cds	2.72695	5.90195
BE822507.1	Cicer arietinum partial mRNA for putative glucosyltransferase.	-2.33232	0.221613	BE474400.1	Glycine max cDNA clone GENOME SYSTEMS CLONE ID: Gm-c1044-662 5, mRNA sequence	2.72626	11.1453
BU964838.1	Oryza sativa (japonica cultivar-group) unknown protein (OSJNBa0095J15.6), mRNA	-2.33204	0.184565	BW651972.1	Glycine max cDNA clone SOYBEAN CLONE ID: Gm-c1084-4723 5 similar to SW:APKA_ARATH Q06548 PROTEIN KINASE APK1A ;, mRNA sequence.	2.72185	5.88244
BE658137.1	Medicago truncatula chromosome 5 clone mth2-170k9, COMPLETE SEQUENCE	-2.33093	0.184714	BW675891.1	Diadenosine and diphosphoinositol polyphosphate phosphohydrolase	2.71995	5.43514
BQ627483.1	Putative beta-D-xylosidase (EC 3.2.1.-) (PpAz152) (Fragment)	-2.32879	0.185002	BM142994.1	Glycine max plasma membrane Ca2+-ATPase (SCA1) mRNA, complete cds.	2.7194	7.20306
BQ610736.1	Glycine max cDNA clone SOYBEAN CLONE ID: Gm-c1087-3885 5, mRNA sequence	-2.3281	0.0405483	BF426170.1	Glycine max cDNA clone GENOME SYSTEMS CLONE ID: Gm-c1047-1114 5, mRNA sequence	2.71933	7.20266
CO980435.1	FOG: Predicted E3 ubiquitin ligase	-2.32807	0.185098	BG507322.1	Glycine max cDNA clone GENOME SYSTEMS CLONE ID: Gm-c1062-4073 5 similar to TR:O22527 O22527 CORONATINE-INDUCED PROTEIN 1 ;, mRNA sequence	2.71769	7.19409
CA936876.1	SAM-dependent methyltransferases	-2.32761	0.222291	BW662132.1	Calmodulin and related proteins (EF-Hand superfamily)	2.71658	7.18831
BU765504.1	Glycine max cDNA clone SOYBEAN CLONE ID: Gm-c1080-3705 5, mRNA sequence	-2.32677	0.126991	BM188847.1	Arabidopsis thaliana glycine-rich protein (At3g07560) mRNA, complete cds	2.71477	5.41765
AW133197.1	G.max mRNA Ti-a for Kunitz trypsin inhibitor subtype A.	-2.32573	0.185413	AW471840.1	Glycine max cDNA clone GENOME SYSTEMS CLONE ID: Gm-c1029-1403 5, mRNA sequence	2.71425	5.85351
BE210745.1	Glycine max cDNA clone GENOME SYSTEMS CLONE ID: Gm-c1039-1653 5, mRNA sequence	-2.32564	0.185425	BW664374.1	GM830012B10G07 Gm-r1083 Glycine max cDNA clone Gm-r1083-4549 3, mRNA sequence.	2.71079	5.40424
BW673978.1	Pisum sativum CONSTANS-LIKE b (COLb) mRNA, complete cds.	-2.31941	0.239283	BE824287.1	GM700023A20G7 Gm-r1070 Glycine max cDNA clone Gm-r1070-9134 3, mRNA sequence	2.70949	7.15147
BE824341.1	Arabidopsis thaliana SC35-like splicing factor, 33 kD (SCL33) (At1g55310) mRNA, complete cds	-2.31921	0.223505	CX703717.1	Medicago truncatula clone mth2-34o21, complete sequence	2.70895	7.14867
BW659066.1	Pea mRNA for 23kDa polypeptide of the oxygen evolving complex of photosystem II.	-2.31727	0.23573	BU579241.1	Nicotiana tabacum wizz mRNA, complete cds.	2.70865	10.9728
BW664013.1	Spermidine synthase	-2.3161	0.223956	BI968863.1	Arabidopsis thaliana NADH:ubiquinone oxidoreductase family protein (At4g26965) mRNA, complete cds	2.70687	23.7746
BE823925.1	GM700022A10A12 Gm-r1070 Glycine max cDNA clone Gm-r1070-8471 3, mRNA sequence	-2.31488	0.186877	CA937596.1	Elaeis guineensis microsatellite DNA, clone mEgCIR0840	2.70669	5.82489
BE023458.1	Glycine max cDNA clone GENOME SYSTEMS CLONE ID: Gm-c1028-9324 5, mRNA sequence	-2.31365	0.128475	BW659377.1	Medicago truncatula clone mth2-151k24, complete sequence	2.70664	23.7677
BW665132.1	FOG: RCC1 domain	-2.3125	0.0413573	BW672169.1	Allene oxide cyclase 2, chloroplast precursor (EC 5.3.99.6)	2.7058	5.45345
BU547915.1	Glycine max phosphoenolpyruvate-carboxylase kinase (PpcK3) mRNA, complete cds.	-2.31239	0.224496	BG510920.1	Glycine max cDNA clone GENOME SYSTEMS CLONE ID: Gm-c1072-1600 5, mRNA sequence	2.70216	10.91
BE555202.1	Malus x domestica xyloglucan endotransglycosylase (XET02) mRNA, complete cds.	-2.3116	0.187323	BM177589.1	Rubus idaeus partial mRNA for putative protein phosphatase.	2.69997	7.10224
CD394478.1	N.tabacum Rca gene for ribulose bisphosphate carboxylase activase (pJQ4).	-2.31039	0.187487	BW659708.1	Flavonol reductasecinnamoyl-CoA reductase	2.69715	5.78895
BI967593.1	GM830002B10C07 Gm-r1083 Glycine max cDNA clone Gm-r1083-517 3, mRNA sequence	-2.30807	0.187803	CX706748.1	Glycine max glutathione S-transferase GST 13 mRNA, complete cds.	2.69583	5.3541
BW666584.1	Pectin acetylesterase and similar proteins	-2.30739	0.225225	CO982143.1	GM89003B2D09.r2 Gm-r1089 Glycine max cDNA clone Gm-r1089-954 3, mRNA sequence	2.68591	10.7541
CD409641.1	Gm_ck36763 Soybean induced by Salicylic Acid Glycine max cDNA 3, mRNA sequence	-2.30678	0.225314	BW678868.1	Ca2+Na+ exchanger NCX1 and related proteins	2.68441	5.7413
BW681570.1	Malus domestica histone H2B mRNA, partial cds.	-2.30304	0.237829	CA852423.1	E07F01_K01_11.ab1 cDNA Peking library 6, 8 day SCN3 Glycine max cDNA clone E07F01 5, mRNA sequence	2.67954	6.99776
BW651867.1	Glycine max cDNA clone GENOME SYSTEMS CLONE ID: Gm-c1042-625 5, mRNA sequence.	-2.30235	0.129767	BW675378.1	Serinethreonine protein kinase	2.67885	6.99423
BG881388.1	sae81e05.y1 Gm-c1065 Glycine max cDNA clone GENOME SYSTEMS CLONE ID: Gm-c1065-2505 5 similar to TR:O23049 O23049 HYPOTHETICAL 24.7 KD PROTEIN. ;, mRNA sequence	-2.30127	0.0419492	AW349935.1	GM210006A20H12 Gm-r1021 Glycine max cDNA clone Gm-r1021-2280 3, mRNA sequence	2.67697	5.71365
BW668995.1	Lotus corniculatus var. japonicus genomic DNA, chromosome 1, clone:LjT47G03, TM0166, complete sequence	-2.29969	0.188948	BE659173.1	Arabidopsis thaliana expressed protein (At1g23330) mRNA, complete cds	2.67657	5.29024
CD392130.1	Medicago truncatula chromosome 7 BAC clone mth2-2o12, complete sequence	-2.299	0.189043	BW679532.1	M.sativa mRNA translated from abscisic activated gene.	2.67622	5.28908
BW662553.1	Glycine max cDNA clone GENOME SYSTEMS CLONE ID: Gm-c1072-332 5, mRNA sequence.	-2.29479	0.239054	BQ080356.1	Glycine max calmodulin-like domain protein kinase isoenzyme gamma mRNA, complete cds.	2.66954	6.94719
CO985783.1	Nicotiana tabacum cDNA-AFLP-fragment BSTT3-21-550, cultivar Bright Yellow 2	-2.29435	0.0423184	AW760343.1	Pueraria montana var. lobata PlCYC4 gene, partial cds.	2.66928	10.5969
BW674217.1	Oryza sativa (japonica cultivar-group), predicted mRNA	-2.291	0.23962	BU964976.1	Arabidopsis thaliana expressed protein (At3g60520) mRNA, complete cds	2.66868	10.5913
BW676396.1	Malus domestica proline rich protein (PRP) mRNA, partial cds.	-2.29095	0.239627	BE352741.1	EST107 Soybean hypocotyls Lambda Zap library Glycine max cDNA clone SH-C64 5, mRNA sequence	2.66817	22.6379
BW674626.1	Arabidopsis thaliana transferase family protein (At1g65450) mRNA, complete cds	-2.28844	0.228011	BM954467.1	Glycine max cDNA clone SOYBEAN CLONE ID: Gm-c1084-2988 5, mRNA sequence	2.66571	22.5674
AW350032.1	Cicer arietinum mRNA for hypothetical protein, partial (clone Can61).	-2.28768	0.228123	CO980865.1	Medicago truncatula clone mth2-29k12, complete sequence	2.66565	5.67184
CO980265.1	GM89007B1E09.r1 Gm-r1089 Glycine max cDNA clone Gm-r1089-2537 3, mRNA sequence	-2.28507	0.131768	CA852392.1	Arabidopsis thaliana peptidoglycan-binding LysM domain-containing protein (At4g25433) mRNA, complete cds	2.66531	10.5597
BU764490.1	Multitransmembrane protein	-2.28383	0.228694	CD398728.1	Lotus corniculatus var. japonicus genomic DNA, chromosome 3, clone:LjT36O13, TM0226, complete sequence	2.66367	4.99891
BI969362.1	Kinesin (KAR3 subfamily)	-2.28276	0.191283	AW306426.1	Glycine max cDNA clone GENOME SYSTEMS CLONE ID: Gm-c1017-2365 5, mRNA sequence	2.66361	5.66435
AW119564.1	Ceramidases	-2.28219	0.132104	CO981213.1	Lotus corniculatus var. japonicus genomic DNA, chromosome 2, clone:LjT08P04, TM0587, complete sequence	2.66115	5.6553
CX705894.1	M.truncatula DNA sequence from clone MTH2-49I19 on chromosome 3, complete sequence	-2.28126	0.132213	CX710037.1	Uncharacterized conserved protein, contains IPTTIG domain	2.6609	5.65437
BW672686.1	Lotus corniculatus var. japonicus geranylgeranyl hydrogenase (GGH) mRNA, complete cds.	-2.28108	0.241104	BM091673.1	Glycine max cDNA clone GENOME SYSTEMS CLONE ID: Gm-c1086-60 5 similar to TR:O49220 O49220 SHOOT-FORMING PKSF1. ;, mRNA sequence	2.66026	5.65205
CO983019.1	Medicago truncatula clone mth2-33g3, complete sequence	-2.27842	0.132546	BM178798.1	Glycine max cDNA clone SOYBEAN CLONE ID: Gm-c1072-4102 5, mRNA sequence	2.65919	5.64813
CX705540.1	Medicago sativa peroxidase (pxdD) mRNA, 3 end.	-2.27592	0.241881	CX703688.1	Organ-specific protein S2	2.65746	6.88657
BW683000.1	UDP-glucuronosyl and UDP-glucosyl transferase	-2.27351	0.0434497	CK769145.1	Gm-r1030-3086 Gm-r1030 Glycine max cDNA clone Gm-r1030-3086 5, mRNA sequence	2.65702	5.22622
BE823286.1	Thymidine kinase	-2.26865	0.230957	CX711421.1	UDP-glucuronosyl and UDP-glucosyl transferase	2.65315	6.86508
BW675616.1	Arabidopsis thaliana S1 RNA-binding domain-containing protein (At3g23700) mRNA, complete cds	-2.26725	0.193447	BW667806.1	Medicago truncatula chromosome 2 BAC clone mth2-168l8, complete sequence	2.65181	6.85842
CA818985.1	Glycine max cDNA clone SOYBEAN CLONE ID: Gm-c1071-5851 5 similar to TR:O82410 O82410 STEROID SULFOTRANSFERASE 3 ;, mRNA sequence	-2.26231	0.13445	CX704211.1	Membrane protein involved in organellar division	2.64917	5.20071
CO979528.1	CCCH-type Zn-finger protein	-2.26188	0.194202	BW676946.1	Arabidopsis thaliana auxin-responsive GH3 family protein (At2g23170) mRNA, complete cds	2.64699	4.94832
BW655085.1	Arabidopsis thaliana expressed protein (At5g08720) mRNA, complete cds	-2.25927	0.0442403	BE659482.1	Vigna unguiculata mRNA for CPRD12 protein, complete cds.	2.64618	22.0163
BW663021.1	Pisum sativum unknown mRNA.	-2.25832	0.244547	CD410755.1	Triticum monococcum pathogenesis-related 1a mRNA, complete cds.	2.64561	22.0005
CO983411.1	P.sativum (Rosakrone) mRNA for nonphosphorylating, NADP-specific, glyceraldehyde-3-phosphate dehydrogenase.	-2.25585	0.232883	BW663681.1	Glycine max glycine-rich RNA-binding protein (GRP) mRNA, complete cds.	2.64135	5.24039
AW348511.1	GM210002B12C8 Gm-r1021 Glycine max cDNA clone Gm-r1021-519 3, mRNA sequence	-2.25055	0.135858	BW675125.1	Arabidopsis thaliana hypothetical protein (At1g06750) mRNA, complete cds	2.63448	5.55831
BM308028.1	sak40h05.y1 Gm-c1036 Glycine max cDNA clone SOYBEAN CLONE ID: Gm-c1036-5722 5, mRNA sequence	-2.25003	0.135921	BE610601.1	Glycine max cDNA clone GENOME SYSTEMS CLONE ID: Gm-c1048-149 5, mRNA sequence	2.63256	6.76327
BW664735.1	Arabidopsis thaliana expressed protein (At2g15020) mRNA, complete cds	-2.24674	0.136317	CO983937.1	Lotus corniculatus var. japonicus genomic DNA, chromosome 2, clone:LjT21K08, TM0191, complete sequence	2.63184	5.54879
BM091668.1	L.japonicus mRNA for small GTP-binding protein, RAC2.	-2.24543	0.136476	BQ296326.1	G.max mRNA from stress-induced gene (H4).	2.63143	6.75777
BW678308.1	Trypsin inhibitor B (Kunitz)	-2.24311	0.0451546	BE610928.1	Glycine soja chloroplast omega-3 fatty acid desaturase (Fadd) mRNA, complete cds.	2.62825	5.13339
BW654345.1	Matricaria chamomilla mRNA for Mcp20, complete cds.	-2.24194	0.234994	BI968312.1	Glycine max cysteine synthase mRNA, complete cds.	2.62806	21.517
CD394446.1	Gm_ck14151 Soybean induced by Salicylic Acid Glycine max cDNA 3, mRNA sequence	-2.24086	0.197185	BM187736.1	Petroselinum crispum transcription factor WRKY4 (WRKY4) mRNA, complete cds.	2.62747	6.73838
CD417265.1	Glycine max matrix metalloproteinase MMP2 (MMP2) mRNA, complete cds.	-2.23526	0.251886	CX708654.1	Medicago truncatula chromosome 7 BAC clone mte1-17h9, complete sequence	2.62281	5.51639
CX548451.1	Arabidopsis thaliana expressed protein (At2g22140) mRNA, complete cds	-2.23338	0.198259	BG839583.1	Lycopersicon esculentum lipoxygenase (loxC) mRNA, complete cds.	2.62038	5.5077
BW675575.1	Phaseolus vulgaris mRNA for LHY protein.	-2.23237	0.236458	CX701610.1	gmrtDrNS01_40-A_M13R_C05_043.s2 Water stressed 5h segment 2 gmrtDrNS01 Glycine max cDNA 3, mRNA sequence	2.61831	21.2531
BW658154.1	Arabidopsis thaliana peroxidase 21 (PER21) (P21) (PRXR5) (At2g37130) mRNA, complete cds	-2.23096	0.138236	BI975067.1	Glycine max cDNA clone GENOME SYSTEMS CLONE ID: Gm-c1068-4590 5, mRNA sequence	2.61771	10.1239
BW671461.1	Lotus corniculatus var. japonicus genomic DNA, chromosome 5, clone:LjT01C14, TM0359, complete sequence	-2.2288	0.237006	BU091177.1	Glycine max mRNA for SRC1, complete cds.	2.61757	5.16391
AW306559.1	Glycine max cDNA clone GENOME SYSTEMS CLONE ID: Gm-c1017-2540 5 similar to TR:O04340 O04340 LIPASE ISOLOG. ;, mRNA sequence	-2.22858	0.0459928	AW569415.1	Glycine max cDNA clone GENOME SYSTEMS CLONE ID: Gm-c1031-1612 5, mRNA sequence	2.61704	5.49575
BI471477.1	Pisum sativum mRNA for topoisomerase II.	-2.22822	0.199002	CO980473.1	Arylacetamide deacetylase	2.61521	10.1014
CX701514.1	Kinesin-like protein	-2.22761	0.0460495	BM143154.1	Glycine max cDNA clone SOYBEAN CLONE ID: Gm-c1066-5127 5 similar to TR:Q9SD34 Q9SD34 HYPOTHETICAL 137.5 KD PROTEIN. ;, mRNA sequence	2.61446	6.67507
CO984629.1	GM89014B2F09.r2 Gm-r1089 Glycine max cDNA clone Gm-r1089-5274 3, mRNA sequence	-2.22742	0.199117	BW652143.1	Arabidopsis thaliana expressed protein (At1g19180) mRNA, complete cds	2.61325	4.84752
BW656900.1	Soybean chloroplast fructose-1,6-bisphosphatase (FBP) mRNA, complete cds.	-2.22723	0.237248	BW678239.1	Glycine max cDNA clone GENOME SYSTEMS CLONE ID: Gm-c1015-167 5, mRNA sequence.	2.60736	5.06701
BI967432.1	GM830002A10B06 Gm-r1083 Glycine max cDNA clone Gm-r1083-443 3, mRNA sequence	-2.22593	0.237447	BG652735.1	Medicago truncatula chromosome 5 clone mth4-1f18, COMPLETE SEQUENCE	2.60601	5.06273
BM094510.1	Oryza sativa (japonica cultivar-group), predicted mRNA	-2.22434	0.249779	CO984883.1	GM89022B1H07.r1 Gm-r1089 Glycine max cDNA clone Gm-r1089-8437 3, mRNA sequence	2.60591	20.9221
AW350880.1	Oryza sativa (japonica cultivar-group) cDNA clone:002-114-F10, full insert sequence.	-2.22304	0.19975	BW655961.1	Uncharacterized conserved protein	2.60536	5.45429
AW706330.1	Arabidopsis thaliana expressed protein (At5g24920) mRNA, complete cds	-2.22284	0.19978	BG155816.1	Predicted hydrolaseacyltransferase (alphabeta hydrolase superfamily)	2.59949	6.60297
BI970973.1	Medicago truncatula clone mth1-3f12, complete sequence	-2.2189	0.139719	CX710420.1	Medicago truncatula clone mth2-11g20, complete sequence	2.59934	5.04177
BG839033.1	Stem-specific protein TSJT1	-2.21653	0.25478	AW458442.1	Glycine max cDNA clone GENOME SYSTEMS CLONE ID: Gm-c1016-4265 5, mRNA sequence	2.59621	6.58728
AI901011.1	Arabidopsis thaliana ABC transporter family protein (At5g09930) mRNA, complete cds	-2.21633	0.200726	BE821392.1	GM700024B10A8 Gm-r1070 Glycine max cDNA clone Gm-r1070-3495 3, mRNA sequence	2.5953	9.92494
CF806091.1	Vitis vinifera alcohol dehydrogenase 7 (ADH7) mRNA, complete cds.	-2.21607	0.251069	BI971173.1	GM830012B10H03 Gm-r1083 Glycine max cDNA clone Gm-r1083-4589 3, mRNA sequence	2.59352	5.41255
BU551310.1	Lycopersicon esculentum pollen-specific kinase partner protein (KPP) mRNA, complete cds.	-2.21511	0.140189	BE823484.1	GM700021A20A1 Gm-r1070 Glycine max cDNA clone Gm-r1070-8066 3, mRNA sequence	2.59173	6.56594
BW680185.1	Subtilisin-like protease precursor (EC 3.4.21.-) (Cucumisin-like serine protease)	-2.21397	0.251397	BW664000.1	GM210010B20B9 Gm-r1021 Glycine max cDNA clone Gm-r1021-3546 3, mRNA sequence.	2.58962	5.39886
CD410310.1	Arabidopsis thaliana glycosyl transferase family 2 protein (At1g24070) mRNA, complete cds	-2.21388	0.140342	BW664078.1	Oryza sativa (japonica cultivar-group), mRNA	2.58844	5.39474
BU927160.1	Molecular chaperones HSP105HSP110SSE1, HSP70 superfamily	-2.21279	0.140478	BW661684.1	Lotus corniculatus var. japonicus genomic DNA, chromosome 4, clone:LjT36E18, TM0288, complete sequence	2.58786	4.77301
CO983328.1	GM89018B1D03.r1 Gm-r1089 Glycine max cDNA clone Gm-r1089-6701 3, mRNA sequence	-2.21199	0.0469689	BI787047.1	Medicago truncatula clone mth2-10n2, complete sequence	2.58745	6.54558
BW666348.1	Glycine max mRNA for root nodule acid phosphatase.	-2.21141	0.2518	AW760959.1	Lycopersicon esculentum clone 133500R, mRNA sequence.	2.5853	20.3832
BW668515.1	Phaseolus vulgaris mRNA for LHY protein.	-2.20932	0.140911	BE059186.1	Glycine max cDNA clone GENOME SYSTEMS CLONE ID: Gm-c1016-12704 5, mRNA sequence	2.5852	20.3807
BQ080844.1	Glycine max cDNA clone SOYBEAN CLONE ID: Gm-c1084-3458 5 similar to TR:O81633 O81633 INOSITOL 1,3,4-TRISPHOSPHATE 56-KINASE. [1] ;, mRNA sequence	-2.20883	0.047157	BW662540.1	Gm_ck33074 Soybean induced by Salicylic Acid Glycine max cDNA 3, mRNA sequence.	2.5833	5.37679
BI701835.1	Glycine max cDNA clone GENOME SYSTEMS CLONE ID: Gm-c1053-3738 5 similar to TR:Q9SGI0 Q9SGI0 T13O15.1 PROTEIN. ;, mRNA sequence	-2.20797	0.0472085	BE661613.1	repetitive proline-rich protein {cDNA clone 1A10-2} [Glycine max=soybeans, axes germinated for 31 hours, mRNA, 943 nt].	2.5822	5.05218
CO983287.1	GM89018A2C11.r1 Gm-r1089 Glycine max cDNA clone Gm-r1089-6646 3, mRNA sequence	-2.20751	0.240303	CX707524.1	Medicago truncatula clone mth2-180a12, complete sequence	2.58125	6.51622
CD403315.1	Photosystem II core complex proteins psbY, chloroplast precursor (L-arginine metabolising enzyme) (L-AME) [Contains: Photosystem II protein psbY-1 (psbY-A1); Photosystem II protein psbY-2 (psbY-A2)]	-2.20643	0.252582	CF805654.1	Lotus corniculatus var. japonicus genomic DNA, chromosome 3, clone:LjT46B01, TM0116, complete sequence	2.57965	9.78834
AW350044.1	Medicago truncatula clone mth2-19a14, complete sequence	-2.20547	0.202313	BI317120.1	Glycine max cDNA clone GENOME SYSTEMS CLONE ID: Gm-c1078-1166 5, mRNA sequence	2.57882	20.2167
BU081340.1	Medicago truncatula chromosome 5 clone mth2-8e17, COMPLETE SEQUENCE	-2.20284	0.202699	BW658681.1	Lotus corniculatus var. japonicus genomic DNA, chromosome 5, clone:LjT30P03, TM0148, complete sequence	2.57793	9.77341
BQ296719.1	san84c03.y2 Gm-c1052 Glycine max cDNA clone SOYBEAN CLONE ID: Gm-c1052-6269 5, mRNA sequence	-2.20209	0.253266	CX712124.1	FOG: Zn-finger	2.57651	4.97056
CO984685.1	GM89022A1G10.r1 Gm-r1089 Glycine max cDNA clone Gm-r1089-8371 3, mRNA sequence	-2.2017	0.202867	BE330461.1	Lotus corniculatus var. japonicus genomic DNA, chromosome 1, clone:LjT17G08, TM0023, complete sequence	2.57647	20.1568
BW674614.1	Vigna radiata mRNA for invertase, complete cds.	-2.2012	0.253405	CA802882.1	Medicago truncatula NIP3 (NIP3) mRNA, complete cds.	2.57437	20.1032
BG370155.1	P.sativum mRNA for thioredoxin M.	-2.2007	0.14199	CA800126.1	Arabidopsis thaliana expressed protein (At3g60810) mRNA, complete cds	2.57417	5.34504
BW658485.1	Pea mRNA for 23kDa polypeptide of the oxygen evolving complex of photosystem II.	-2.19918	0.257491	BI969385.1	G.max win gene encoding wound-induced protein.	2.57372	5.34347
BU763736.1	Oryza sativa (japonica cultivar-group) cDNA clone:J023012H08, full insert sequence.	-2.19524	0.0479753	BI699700.1	Molecular chaperone (DnaJ superfamily)	2.57314	6.47796
BI424007.1	Medicago truncatula clone mth2-7f22, complete sequence	-2.19355	0.0480781	CA938643.1	Medicago truncatula respiratory burst oxidase 2 mRNA, partial cds.	2.57089	9.71266
BW677172.1	GM700010A20G4 Gm-r1070 Glycine max cDNA clone Gm-r1070-4136 3, mRNA sequence.	-2.19352	0.254621	BE473422.1	Protein phosphatase 2Cpyruvate dehydrogenase (lipoamide) phosphatase	2.57087	5.3336
CD412043.1	Gm_ck43072 Soybean induced by Salicylic Acid Glycine max cDNA 3, mRNA sequence	-2.1901	0.243032	BW658275.1	Vigna angularis AdGt-10 mRNA for glucosyltransferase-10, complete cds.	2.57068	5.33293
BF324561.1	Arabidopsis thaliana expressed protein (At1g42550) mRNA, complete cds	-2.18973	0.143376	BW660325.1	GM880018B20D01 Gm-r1088 Glycine max cDNA clone Gm-r1088-6698 3, mRNA sequence.	2.57037	4.95157
BW658990.1	M.truncatula DNA sequence from clone XX-10B15, complete sequence	-2.18901	0.243203	AW704298.1	Arabidopsis thaliana esteraselipasethioesterase family protein (At1g08310) mRNA, complete cds	2.56298	19.8155
CD411851.1	Gm_ck42814 Soybean induced by Salicylic Acid Glycine max cDNA 3, mRNA sequence	-2.18872	0.243249	BW674495.1	Lotus corniculatus var. japonicus genomic DNA, chromosome 1, clone:LjT05H03, TM0342b, complete sequence	2.56198	9.63635
AW101847.1	Glycine max cDNA clone GENOME SYSTEMS CLONE ID: Gm-c1008-1772 5 similar to TR:Q41326 Q41326 PEROXIDASE ;, mRNA sequence	-2.18858	0.143522	BI968193.1	Lotus corniculatus var. japonicus genomic DNA, chromosome 4, clone:LjT08D16, TM0025b, complete sequence	2.55991	9.6187
CO983090.1	Glycine max seed coat BURP domain protein 1 (SCB1) gene, complete cds	-2.18758	0.143649	CO981486.1	Lupinus luteus early nodulin (ENOD40B) gene, complete cds	2.55782	6.40637
BW652536.1	KTi3 (KTi3+)=Kunitz trypsin inhibitor [soybeans, Dare and Forrest, mRNA, 1259 nt].	-2.18748	0.048449	CA802133.1	Glycine max cDNA clone SOYBEAN CLONE ID: Gm-c1071-2558 5 similar to SW:C79A_SORBI Q43135 CYTOCHROME P450 79A1 ;, mRNA sequence	2.55683	9.59254
CO979301.1	Cytochrome P450 CYP3CYP5CYP6CYP9 subfamilies	-2.18734	0.14368	AW278210.1	Transcription factor, Myb superfamily	2.55653	5.28422
CD392631.1	Gm_ck11834 Soybean induced by Salicylic Acid Glycine max cDNA 3, mRNA sequence	-2.18688	0.0484857	BW673422.1	Elaeis guineensis microsatellite DNA, clone mEgCIR0840	2.55583	5.28182
BW684734.1	Camellia sinensis chloroplast photosystem I reaction center V mRNA, partial cds; nuclear gene for chloroplast product.	-2.1867	0.259458	BU764288.1	Lotus corniculatus var. japonicus genomic DNA, chromosome 1, clone:LjT10J03, TM0094b, complete sequence	2.55563	5.28114
BW679621.1	Medicago truncatula chromosome 7 BAC clone mte1-1i2, complete sequence	-2.18639	0.243617	AW507852.1	Arabidopsis thaliana integral membrane transporter family protein (At2g32040) mRNA, complete cds	2.55382	9.56698
BU550666.1	Root phototropism protein 2	-2.18523	0.205306	AI443364.1	Pisum sativum aoc mRNA for allene oxide cyclase, complete cds.	2.55242	6.38133
AW595962.1	Glycine max cDNA clone GENOME SYSTEMS CLONE ID: Gm-c1032-194 5 similar to SW:SPE2_HYONI O48659 SPERMIDINE SYNTHASE 2 ;, mRNA sequence	-2.18499	0.243838	BQ785717.1	Glycine max 24 kDa protein SC24 mRNA, complete cds.	2.55172	9.54919
CD395434.1	Glycine max low molecular weight heat shock protein Hsp23.9 (Gmhsp23.9) mRNA, complete cds.	-2.18495	0.243845	BW655779.1	Glycine max glycine-rich RNA-binding protein (GRP) mRNA, complete cds.	2.55031	4.95352
BU763219.1	Lotus corniculatus var. japonicus genomic DNA, chromosome 4, clone:LjT05D12, TM0303, complete sequence	-2.18024	0.206051	BI967718.1	Medicago truncatula chromosome 2 BAC clone mth2-193n2, complete sequence	2.55029	6.37148
CD409236.1	Lotus corniculatus var. japonicus genomic DNA, chromosome 1, clone:LjT42E10, TM0123, complete sequence	-2.17975	0.244669	BU544037.1	G-box binding factor 4 (AtbZIP40)	2.54626	5.24914
AW349588.1	GM210005B21H5 Gm-r1021 Glycine max cDNA clone Gm-r1021-1906 3, mRNA sequence	-2.17929	0.206193	CO983986.1	GM89020B2G03.r1 Gm-r1089 Glycine max cDNA clone Gm-r1089-7614 3, mRNA sequence	2.54574	6.35051
BI968631.1	Auxin-induced protein X15	-2.17891	0.0489776	CX548704.1	gmrtDrNS01_24-A_M13R_G08_052.s2 Water stressed 5h segment 2 gmrtDrNS01 Glycine max cDNA 3, mRNA sequence	2.54374	5.24055
CO979518.1	Phytochromobilin:ferredoxin oxidoreductase, chloroplast precursor (EC 1.3.7.4) (Phytochromobilin synthase) (PFB synthase) (PPhiB synthase)	-2.17781	0.144898	BU550733.1	Medicago truncatula clone mth1-10d10, complete sequence	2.54278	5.23727
BU547799.1	Lotus corniculatus var. japonicus genomic DNA, chromosome 2, clone:LjT21K08, TM0191, complete sequence	-2.17699	0.206536	BE661620.1	443 GmaxSC Glycine max cDNA, mRNA sequence	2.53935	4.63386
CX709661.1	Serinethreonine protein kinase	-2.17638	0.245205	CF921390.1	Medicago truncatula chromosome 5 clone mth2-62m24, COMPLETE SEQUENCE	2.53932	6.32097
BG155371.1	Dof zinc finger protein DOF5.2 (AtDOF5.2)	-2.1753	0.14522	BW673512.1	Medicago truncatula clone mth2-154h8, complete sequence	2.53825	4.85349
AW350616.1	Poncirus trifoliata citrus tristeza virus resistance gene locus, complete sequence	-2.17488	0.206853	BI967286.1	Oryza sativa (japonica cultivar-group) cDNA clone:J013153K19, full insert sequence.	2.53746	4.85111
BU547689.1	UDP-glucuronosyl and UDP-glucosyl transferase	-2.16712	0.20802	CO979557.1	Arabidopsis thaliana Unknown protein (At1g11760) mRNA, complete cds.	2.53739	9.42878
CA820529.1	Glycine max cDNA clone SOYBEAN CLONE ID: Gm-c1048-3238 5, mRNA sequence	-2.16676	0.208075	BW659553.1	Mentha x piperita geranyl diphosphate synthase small subunit mRNA, complete cds.	2.53697	6.31021
BW663873.1	GM700002B20B4 Gm-r1070 Glycine max cDNA clone Gm-r1070-464 3, mRNA sequence.	-2.16657	0.262662	BW664645.1	gmrtDrNS01_19-A_M13R_F05_037.s1 Water stressed 5h segment 1 gmrtDrNS01 Glycine max cDNA 3, mRNA sequence.	2.53567	6.30428
CK606288.1	gmrhRww6-10_E07_T7 Soybean root hair subtracted cDNA library gmrhRww6 Glycine max cDNA, mRNA sequence	-2.16325	0.049958	CD403765.1	Gm_ck26540 Soybean induced by Salicylic Acid Glycine max cDNA 3, mRNA sequence	2.53494	5.21072
CO981970.1	Medicago truncatula clone mth2-21h11, complete sequence	-2.1626	0.146863	CX705627.1	Multicopper oxidases	2.53292	6.29172
BI971803.1	Glycine max gamma glutamyl hydrolase mRNA, complete cds.	-2.16182	0.247531	BM527875.1	Cicer arietinum calcium-dependent calmodulin-independent protein kinase isoform 2 (CDPK2) mRNA, complete cds.	2.53161	9.38064
BQ295868.1	Medicago truncatula clone mth2-166m22, complete sequence	-2.16145	0.147012	BU549754.1	GM880023B10E02 Gm-r1088 Glycine max cDNA clone Gm-r1088-8667 3, mRNA sequence	2.53107	6.28328
BW660818.1	Lycopersicon esculentum clone 133776F, mRNA sequence.	-2.16139	0.259769	BM567791.1	Glycine max cDNA clone SOYBEAN CLONE ID: Gm-c1036-9146 5, mRNA sequence	2.52891	18.9791
BE658008.1	GM700004A20E1 Gm-r1070 Glycine max cDNA clone Gm-r1070-1346 3, mRNA sequence	-2.16107	0.208935	BI893327.1	Glycine max cDNA clone GENOME SYSTEMS CLONE ID: Gm-c1068-3344 5, mRNA sequence	2.52863	18.9722
BW662512.1	START domain-containing proteins involved in steroidogenesisphosphatidylcholine transfer	-2.15924	0.247945	BM528853.1	Transcription factor GT-2 and related proteins, contains trihelix DNA-bindingSANT domain	2.5283	5.18834
BE822084.1	Enolase	-2.15919	0.20922	BW652064.1	Peroxisomal membrane protein MPV17 and related proteins	2.52811	4.82292
BM954910.1	Medicago truncatula clone mth2-15h11, complete sequence	-2.15902	0.247981	BW655242.1	Lotus corniculatus var. japonicus genomic DNA, chromosome 5, clone:LjT38F20, TM0328, complete sequence	2.52752	6.26709
AW349494.1	Medicago sativa subsp. X varia mRNA for basic blue protein (bab1 gene).	-2.15595	0.26437	BM093889.1	B-cell receptor-associated protein and related proteins	2.524	6.25115
BW682158.1	Gm_ck4954 Soybean induced by Salicylic Acid Glycine max cDNA 3, mRNA sequence.	-2.15514	0.248606	CA851545.1	D14H07_P07_16.ab1 cDNA Peking library 2, 4 day SCN3 Glycine max cDNA clone D14H07 5, mRNA sequence	2.52146	9.29674
BE210309.1	Lotus corniculatus var. japonicus genomic DNA, chromosome 1, clone:LjT46E19, TM0371b, complete sequence	-2.15494	0.147862	BW675141.1	gmrtDrNS01_22-C_M13R_C01_011.s1 Water stressed 5h segment 1 gmrtDrNS01 Glycine max cDNA 3, mRNA sequence.	2.52107	5.16403
CO983576.1	FOG: Armadillobeta-catenin-like repeats	-2.15409	0.248776	BI316691.1	Predicted membrane protein, contains DoH and Cytochrome b-561ferric reductase transmembrane domains	2.5188	4.79503
BU965465.1	Glycine max cDNA clone SOYBEAN CLONE ID: Gm-c1036-13285 5 similar to TR:Q9ZRE7 Q9ZRE7 ATFP3 ;, mRNA sequence	-2.15238	0.210256	CX709379.1	Diadenosine and diphosphoinositol polyphosphate phosphohydrolase	2.5168	6.21856
BW668214.1	Glycine max cDNA clone SOYBEAN CLONE ID: Gm-c1072-3780 5 similar to TR:O81318 O81318 F6N15.21 PROTEIN. ;, mRNA sequence.	-2.1496	0.249501	AW759727.1	Glycine max cDNA clone GENOME SYSTEMS CLONE ID: Gm-c1027-4443 5, mRNA sequence	2.51346	9.23106
AW349174.1	Pectinesterase-4 precursor (EC 3.1.1.11) (Pectin methylesterase 4) (PE 4) (VANGUARD1-like protein 1) (VGD1-like protein 1) (AtPME4)	-2.14948	0.249521	BW674015.1	Soybean mRNA for SRC2, complete cds.	2.51325	4.5607
BI969197.1	Predicted steroid reductase	-2.14759	0.262011	BQ741468.1	Glycine max cDNA clone SOYBEAN CLONE ID: Gm-c1045-5334 5, mRNA sequence	2.51232	18.5845
AW156556.1	Medicago truncatula chromosome 2 BAC clone mth2-31g23, complete sequence	-2.14619	0.211203	BE660667.1	Medicago truncatula chromosome 7 BAC clone mte1-1i2, complete sequence	2.51011	5.12744
BI968823.1	Cellulose synthase A catalytic subunit 2 [UDP-forming] (EC 2.4.1.12) (AtCesA-2) (Ath-A)	-2.14561	0.211292	BG650058.1	Oryza sativa (japonica cultivar-group) cDNA clone:J013131P13, full insert sequence.	2.5099	9.20202
BI971521.1	GM830013B20H12 Gm-r1083 Glycine max cDNA clone Gm-r1083-4992 3, mRNA sequence	-2.14544	0.26607	BW652126.1	Glycine max cDNA clone GENOME SYSTEMS CLONE ID: Gm-c1068-2510 5 similar to TR:Q9ZQG9 Q9ZQG9 PUTATIVE BETA-1,3-GLUCANASE. ;, mRNA sequence.	2.50972	9.20058
CX707522.1	37 kDa inner envelope membrane protein, chloroplast precursor (E37)	-2.14385	0.250433	BM187848.1	Glycine max cDNA clone SOYBEAN CLONE ID: Gm-c1074-3774 5, mRNA sequence	2.50964	5.12588
BW657022.1	Lotus japonicus mRNA for nodule inception protein (nin).	-2.14172	0.149604	CF921955.1	Arabidopsis thaliana expressed protein (At3g04300) mRNA, complete cds	2.50959	6.18612
CD409922.1	Glycine max GM-ASNASE1 mRNA for L-asparaginase, complete cds.	-2.14166	0.211897	BU550168.1	Putative serinethreonine protein kinase	2.50789	6.1785
BE659888.1	GM700011A10H6 Gm-r1070 Glycine max cDNA clone Gm-r1070-4571 3, mRNA sequence	-2.14079	0.149727	BF425794.1	Glycine max maturation-assocated protein (MAT1) mRNA, complete cds.	2.50385	4.75058
BW650913.1	Lycopersicon esculentum clone 133776F, mRNA sequence.	-2.13897	0.272641	BW653977.1	gmrtDrNS01_21-D_M13R_C07_059.s1 Water stressed 5h segment 1 gmrtDrNS01 Glycine max cDNA 3, mRNA sequence.	2.50242	4.53067
BE823865.1	GM700021B20C1 Gm-r1070 Glycine max cDNA clone Gm-r1070-8186 3, mRNA sequence	-2.1386	0.212368	CX703999.1	Medicago truncatula mRNA for allene oxide cyclase (aoc gene).	2.50183	5.09999
CD394118.1	Medicago truncatula clone mth2-5j2, complete sequence	-2.13766	0.212514	BM143952.1	Glycine max cDNA clone SOYBEAN CLONE ID: Gm-c1072-3331 5, mRNA sequence	2.50054	5.09573
BW663875.1	GM880007A10B08 Gm-r1088 Glycine max cDNA clone Gm-r1088-2367 3, mRNA sequence.	-2.13544	0.251805	CO981926.1	Xanthineuracil transporters	2.49778	9.10377
CO978728.1	GM89001B1D02.r1 Gm-r1089 Glycine max cDNA clone Gm-r1089-171 3, mRNA sequence	-2.13286	0.150782	BU577562.1	Glycine max cDNA clone SOYBEAN CLONE ID: Gm-c1074-8584 5 similar to TR:Q9SSS6 Q9SSS6 F6D8.3. ;, mRNA sequence	2.49482	5.07684
BW657805.1	Glycine max asparagine synthetase 1 (AS1) mRNA, complete cds.	-2.13245	0.213319	BW663493.1	SETA binding protein SB1 and related proteins, contain BTBPOZ domain	2.49478	4.72383
AW132975.1	Predicted dehydrogenase	-2.13177	0.213424	BM523705.1	sam87e03.y2 Gm-c1087 Glycine max cDNA clone SOYBEAN CLONE ID: Gm-c1087-989 5, mRNA sequence	2.49475	6.11991
BU089960.1	Pisum sativum mRNA for elicitor-responsive Dof protein ERDP, complete cds.	-2.13169	0.213436	AW666410.1	Glycine max cDNA clone GENOME SYSTEMS CLONE ID: Gm-c1028-4249 5, mRNA sequence	2.49451	18.1703
CD412322.1	Gm_ck43265 Soybean induced by Salicylic Acid Glycine max cDNA 3, mRNA sequence	-2.12863	0.0521964	CO984858.1	UDP-glucuronosyl and UDP-glucosyl transferase	2.49296	6.11197
CO984585.1	Medicago truncatula clone mth2-12j18, complete sequence	-2.12858	0.213918	CK605785.1	Botrytis cinerea strain T4 cDNA library.	2.49279	4.71796
BU762117.1	Arabidopsis thaliana expressed protein (At4g13540) mRNA, complete cds	-2.12515	0.253491	BE802984.1	Glycine max cDNA clone GENOME SYSTEMS CLONE ID: Gm-c1051-1198 5, mRNA sequence	2.49227	18.1188
BM527081.1	Actin regulatory proteins (gelsolinvillin family)	-2.1245	0.151903	BU764333.1	Glycine max calmodulin (SCaM-5) mRNA, complete cds.	2.49141	6.1051
BU545315.1	Aspartyl protease	-2.12436	0.253621	CD413723.1	Gm_ck45319 Soybean induced by Salicylic Acid Glycine max cDNA 3, mRNA sequence	2.48844	18.0311
BI470983.1	Medicago truncatula clone mth2-25e15, complete sequence	-2.12429	0.214585	BW683537.1	GM210008A10E6 Gm-r1021 Glycine max cDNA clone Gm-r1021-2891 3, mRNA sequence.	2.48818	4.49147
BU547000.1	Arabidopsis thaliana hydroxyproline-rich glycoprotein family protein (At3g25690) mRNA, complete cds	-2.12405	0.0524998	BW674267.1	Medicago truncatula clone mth2-132b13, complete sequence	2.48564	6.07958
CO979926.1	GM89006B1C11.r1 Gm-r1089 Glycine max cDNA clone Gm-r1089-2061 3, mRNA sequence	-2.12299	0.152106	CO980323.1	GM89007B2B11.r1 Gm-r1089 Glycine max cDNA clone Gm-r1089-2398 3, mRNA sequence	2.48339	8.9885
CD393371.1	Ubiquitin-protein ligase	-2.12285	0.253869	BW664101.1	Voltage-gated shaker-like K+ channel, subunit betaKCNAB	2.48257	5.03666
BU763094.1	Glycine max cDNA clone SOYBEAN CLONE ID: Gm-c1080-5885 5 similar to TR:Q9SZ83 Q9SZ83 AX110P-LIKE PROTEIN. ;, mRNA sequence	-2.12061	0.0527286	CO982952.1	GM89017A2E10.r1 Gm-r1089 Glycine max cDNA clone Gm-r1089-6356 3, mRNA sequence	2.48164	4.6853
BM092115.1	Glycine max cDNA clone GENOME SYSTEMS CLONE ID: Gm-c1086-754 5 similar to TR:Q9S713 Q9S713 HYPOTHETICAL 63.3 KD PROTEIN. ;, mRNA sequence	-2.12033	0.152464	BG508915.1	Glycine max hydrophobic seed protein precursor (HPS) mRNA, complete cds.	2.48035	3.26272
BM953894.1	Glycine max mRNA for magnesium chelatase subunit.	-2.12009	0.152496	BU762598.1	Glycine max cDNA clone SOYBEAN CLONE ID: Gm-c1080-5263 5, mRNA sequence	2.48003	6.05487
BW651787.1	Arabidopsis thaliana myb family transcription factor (At5g02840) mRNA, complete cds	-2.11962	0.15256	BE660516.1	Ironascorbate family oxidoreductases	2.47986	5.02783
AW351102.1	Arabidopsis thaliana phosphate-responsive 1 family protein (At5g51550) mRNA, complete cds	-2.11754	0.270636	CX709011.1	AAA+-type ATPase	2.47805	8.94609
BW664814.1	Lotus corniculatus var. japonicus genomic DNA, chromosome 3, clone:LjT09C16, TM0217, complete sequence	-2.11654	0.152977	BI945497.1	Multifunctional pyrimidine synthesis protein CAD (includes carbamoyl-phophate synthetase, aspartate transcarbamylase, and glutamine amidotransferase)	2.47333	8.90879
BW655967.1	Multicopper oxidases	-2.11586	0.267242	BW669723.1	Cytochrome P450 CYP4CYP19CYP26 subfamilies	2.47276	6.02306
CX703588.1	Arabidopsis thaliana expressed protein (At2g27770) mRNA, complete cds	-2.11454	0.255242	BE807315.1	Uncharacterized conserved protein	2.47235	6.02124
BI699590.1	Medicago truncatula chromosome 5 clone mth2-155c8, COMPLETE SEQUENCE	-2.11308	0.053234	AW306721.1	Glycine max cDNA clone GENOME SYSTEMS CLONE ID: Gm-c1009-3129 5 similar to TR:O82337 O82337 T3F17.2 PROTEIN. ;, mRNA sequence	2.47145	5.00047
CD401272.1	Oryza sativa (japonica cultivar-group), predicted mRNA	-2.11231	0.153551	AI856188.1	Glycine max cDNA clone GENOME SYSTEMS CLONE ID: Gm-c1014-862 3, mRNA sequence	2.46991	6.01061
CX702180.1	gmrtDrNS01_02-B_T3_F06_038.s0 Water stressed gmrtDrNS01 Glycine max cDNA 3, mRNA sequence	-2.11014	0.25597	BW653795.1	G.max mRNA for 24 kDa oleosin isoform (clone P2491).	2.46742	4.98741
BI700459.1	Arabidopsis thaliana zinc finger (C3HC4-type RING finger) family protein (At1g57820) mRNA, complete cds	-2.10901	0.0535093	BW678144.1	Glycine max cDNA clone GENOME SYSTEMS CLONE ID: Gm-c1015-3114 5, mRNA sequence.	2.46504	4.9797
AW348466.1	GM210002A22F9 Gm-r1021 Glycine max cDNA clone Gm-r1021-642 3, mRNA sequence	-2.10838	0.154087	BM886413.1	Glycine max cDNA clone SOYBEAN CLONE ID: Gm-c1068-4730 5 similar to TR:O81831 O81831 HYPOTHETICAL 14.5 KD PROTEIN. ;, mRNA sequence	2.46482	8.84192
AW307325.1	Glycine max cDNA clone GENOME SYSTEMS CLONE ID: Gm-c1009-3909 5, mRNA sequence	-2.10635	0.217395	BI498774.1	Glycine max cDNA clone GENOME SYSTEMS CLONE ID: Gm-c1053-4002 5, mRNA sequence	2.46452	17.4934
CD395472.1	Gm_ck15502 Soybean induced by Salicylic Acid Glycine max cDNA 3, mRNA sequence	-2.10529	0.154508	BW660736.1	Medicago truncatula clone mth2-8i21, complete sequence	2.46357	4.97496
CO983367.1	GM89018B1B04.r1 Gm-r1089 Glycine max cDNA clone Gm-r1089-6607 3, mRNA sequence	-2.10419	0.154659	BM085560.1	Cytochrome P450 CYP4CYP19CYP26 subfamilies	2.45868	8.79402
AW459329.1	Arabidopsis thaliana expressed protein (At3g29240) mRNA, complete cds	-2.10381	0.217797	BW682066.1	unknown protein	2.45868	8.79399
CO980678.1	GM89008B2B05.r1 Gm-r1089 Glycine max cDNA clone Gm-r1089-2770 3, mRNA sequence	-2.10368	0.154728	BG882830.1	Capsicum chinense auxin and ethylene responsive GH3-like protein (GH3) mRNA, complete cds.	2.45698	4.95374
BW651807.1	Fructose-1,6-bisphosphatase	-2.10183	0.269589	BW665959.1	G.max hsp22 gene for low MW heat shock protein	2.4504	4.93265
CO979265.1	Arabidopsis thaliana expressed protein (At5g56120) mRNA, complete cds	-2.10127	0.15506	CK606725.1	Podospora anserina mtDNA for large subunit rRNA	2.44908	5.92045
DN591004.1	Gm-r1030-1528 Gm-r1030 Glycine max cDNA clone Gm-r1030-1528 5, mRNA sequence	-2.10044	0.218329	BM307936.1	UDP-glucuronosyl and UDP-glucosyl transferase	2.44748	4.9233
BW681370.1	Gm_ck28366 Soybean induced by Salicylic Acid Glycine max cDNA 3, mRNA sequence.	-2.09981	0.218429	BW680196.1	Glycine max lipoxygenase (vlxC) mRNA, complete cds.	2.44496	8.68778
CD394178.1	Oryza sativa (japonica cultivar-group), predicted mRNA	-2.09738	0.270336	BW658277.1	Haloacid dehalogenase-like hydrolase	2.44465	4.91428
BW668024.1	Molecular chaperone (DnaJ superfamily)	-2.09701	0.218873	AW705827.1	Glycine max cDNA clone GENOME SYSTEMS CLONE ID: Gm-c1016-8770 5 similar to TR:Q96305 Q96305 SIMILAR TO GLUTAREDOXIN ENCODED BY GENBANK ACCESSION NUMBER Z49699 ;, mRNA sequence	2.44445	5.90064
BW653612.1	M.truncatula DNA sequence from clone MTH2-41N19 on chromosome 3, complete sequence	-2.09691	0.218889	AW100779.1	B.napus mRNA for amp-binding protein.	2.44372	8.67829
BQ297540.1	Medicago truncatula clone mth2-2p3, complete sequence	-2.09609	0.155772	CX707974.1	FOG: Kelch repeat	2.44149	5.88795
BU964524.1	Arabidopsis thaliana expressed protein (At5g57685) mRNA, complete cds	-2.09389	0.219368	BF423780.1	Glycine max cDNA clone GENOME SYSTEMS CLONE ID: Gm-c1051-376 5, mRNA sequence	2.44129	8.65957
BE821480.1	Cicer arietinum mRNA for copper containing amine oxidase (DAO).	-2.09223	0.271206	BW676573.1	Medicago truncatula clone mth2-16b23, complete sequence	2.44127	4.36478
BU551183.1	GM880019B21A10 Gm-r1088 Glycine max cDNA clone Gm-r1088-6956 3, mRNA sequence	-2.09026	0.156579	BU551172.1	GM880019B20H09 Gm-r1088 Glycine max cDNA clone Gm-r1088-7290 3, mRNA sequence	2.44065	5.8844
AW351025.1	GM210010B20B1 Gm-r1021 Glycine max cDNA clone Gm-r1021-3530 3, mRNA sequence	-2.08751	0.220387	CX547348.1	Cucumber mRNA for glutamyl-tRNA reductase, isozyme 2 complete cds.	2.43839	5.87473
BU965537.1	Spindle assembly checkpoint protein	-2.08719	0.220438	BW664465.1	Soybean mRNA for SRC2, complete cds.	2.43775	4.35544
CO982132.1	Glucose-6-phosphatephosphate and phosphoenolpyruvatephosphate antiporter	-2.08639	0.220566	BW658056.1	Glycine max mitogen-activated protein kinase 1 (MAPK1) mRNA, complete cds.	2.43716	4.55726
CD415912.1	Arabidopsis thaliana chlorophyll A-B binding protein CP26, chloroplast light-harvesting complex II protein 5 LHCIIc (LHCB5) (At4g10340) mRNA, complete cds	-2.08599	0.275895	AW350088.1	Vigna angularis AOG mRNA for ABA-glucosyltransferase, complete cds.	2.43692	4.55659
BW683915.1	GM880017B20A01 Gm-r1088 Glycine max cDNA clone Gm-r1088-6170 3, mRNA sequence.	-2.08458	0.272501	BW667916.1	Soybean mRNA for cytochrome P450 (CYP93A1), complete cds.	2.43612	16.8757
BW656577.1	Phaseolus vulgaris photosystem I-N subunit (PSI-N) mRNA, complete cds.	-2.08433	0.28201	BW662676.1	Glycine max cDNA clone GENOME SYSTEMS CLONE ID: Gm-c1046-1228 5, mRNA sequence.	2.43556	16.8636
BW659064.1	GM700021B10D2 Gm-r1070 Glycine max cDNA clone Gm-r1070-8235 3, mRNA sequence.	-2.08419	0.220917	BI971283.1	SNAP-25 (synaptosome-associated protein) component of SNARE complex	2.43374	4.87962
AW200744.1	se93a06.y1 Gm-c1027 Glycine max cDNA clone GENOME SYSTEMS CLONE ID: Gm-c1027-299 5 similar to TR:O49042 O49042 UDP-GLUCURONOSYLTRANSFERASE. ;, mRNA sequence	-2.08406	0.27622	CD402264.1	Gm_ck24873 Soybean induced by Salicylic Acid Glycine max cDNA 3, mRNA sequence	2.43272	4.54469
BW673833.1	Vigna radiata NADPH-protochlorophyllide oxidoreductase (CipPor) mRNA, complete cds; nuclear gene for chloroplast product.	-2.08252	0.276479	BF219577.1	GM700018A10B3 Gm-r1070 Glycine max cDNA clone Gm-r1070-6965 3, mRNA sequence	2.42956	5.83723
BI970065.1	GM830009B12G05 Gm-r1083 Glycine max cDNA clone Gm-r1083-3393 3, mRNA sequence	-2.08094	0.22144	CD412416.1	Gm_ck43525 Soybean induced by Salicylic Acid Glycine max cDNA 3, mRNA sequence	2.4294	8.56887
BW652222.1	Gm_ck45151 Soybean induced by Salicylic Acid Glycine max cDNA 3, mRNA sequence.	-2.08049	0.157939	BU084362.1	Serinethreonine protein kinase	2.42675	5.82535
AW397614.1	dTDP-glucose 4-6-dehydrataseUDP-glucuronic acid decarboxylase	-2.08044	0.22152	CX711685.1	Glycine max functional candidate resistance protein KR1 (KR1) mRNA, complete cds.	2.42512	4.8524
AW397732.1	Populus trichocarpa clone Pop1-037B22, complete sequence	-2.07937	0.158096	BW679917.1	Medicago truncatula clone mth2-4o4, complete sequence	2.42429	4.52087
BW667970.1	Glucose dehydrogenasecholine dehydrogenasemandelonitrile lyase (GMC oxidoreductase family)	-2.07688	0.0557302	BW657985.1	Citrullus lanatus mRNA for wrp15a, complete cds.	2.42263	4.51621
BW671209.1	Glycine max cDNA clone GENOME SYSTEMS CLONE ID: Gm-c1017-2570 5, mRNA sequence.	-2.07672	0.0557417	BF009687.1	Medicago truncatula putative serine carboxypeptidase mRNA, complete cds.	2.42112	16.5581
BW683737.1	Glycine max cDNA clone SOYBEAN CLONE ID: Gm-c1049-6690 5, mRNA sequence.	-2.07428	0.222512	BW662239.1	Medicago truncatula clone mth2-15c17, complete sequence	2.41966	4.83524
BQ253544.1	Glycine max cDNA clone SOYBEAN CLONE ID: Gm-c1052-4433 5, mRNA sequence	-2.07224	0.222841	BW651365.1	AAA+-type ATPase	2.41965	4.83522
BW661565.1	S.rostrata mRNA coding for histone H4 homologue.	-2.07179	0.262419	BW650815.1	Lycopersicon esculentum clone 113677R, mRNA sequence.	2.41887	4.83278
BW656466.1	Cicer arietinum partial mRNA for pectin methylesterase (pme2 gene).	-2.07179	0.222914	CF806726.1	psHB015xF10f USDA-IFAFS:Expression of Phytophthora sojae genes during infection and propagation Glycine max cDNA clone sHB015F10 5, mRNA sequence	2.41867	16.507
CX711834.1	Oryza sativa (japonica cultivar-group), predicted mRNA	-2.07132	0.22299	BE658834.1	Calmodulin and related proteins (EF-Hand superfamily)	2.41736	4.82802
BW651084.1	sau06f05.y2 Gm-c1062 Glycine max cDNA clone SOYBEAN CLONE ID: Gm-c1062-7546 5 similar to TR:Q9SVU5 Q9SVU5 PROLINE-RICH APG-LIKE PROTEIN. ;, mRNA sequence.	-2.06871	0.05631	BQ297339.1	NADH:flavin oxidoreductase12-oxophytodienoate reductase	2.4162	4.82442
BG650957.1	Zebrafish DNA sequence from clone CH211-147F12 in linkage group 23, complete sequence	-2.06783	0.263094	BW670171.1	Glycine max adenosine 5-phosphosulfate reductase mRNA, complete cds.	2.41482	4.49428
BE821041.1	AAA+-type ATPase	-2.06745	0.223617	CA935106.1	Medicago truncatula clone mth2-154h8, complete sequence	2.41458	4.81934
BI969654.1	GM830008B20B02 Gm-r1083 Glycine max cDNA clone Gm-r1083-2764 3, mRNA sequence	-2.06705	0.275493	BW670761.1	Glycine max mRNA for syringolide-induced protein B13-1-9, complete cds.	2.41274	4.48846
CA800575.1	Glycine max cDNA clone SOYBEAN CLONE ID: Gm-c1062-8606 5, mRNA sequence	-2.06669	0.22374	BI945176.1	Glycine max cDNA clone GENOME SYSTEMS CLONE ID: Gm-c1009-337 5, mRNA sequence	2.41226	4.8121
BW676311.1	Gm_ck36734 Soybean induced by Salicylic Acid Glycine max cDNA 3, mRNA sequence.	-2.0662	0.15995	BU546115.1	Ironascorbate family oxidoreductases	2.41195	4.81113
BW663818.1	Pisum sativum histone H1 (H1-41) mRNA, complete cds.	-2.06492	0.279463	BW665443.1	Populus x canescens O-acetylserine (thiol)lyase mRNA, partial cds.	2.41081	4.80758
CK768811.1	Gm-r1030-1675 Gm-r1030 Glycine max cDNA clone Gm-r1030-1675 5, mRNA sequence	-2.06381	0.0566598	BW670663.1	saf28e06.y3 Gm-c1076 Glycine max cDNA clone GENOME SYSTEMS CLONE ID: Gm-c1076-2147 5 similar to TR:O23157 O23157 HYPOTHETICAL 18.8 KD PROTEIN. ;, mRNA sequence.	2.41033	4.54278
BW672822.1	GM830011A11D09 Gm-r1083 Glycine max cDNA clone Gm-r1083-4001 3, mRNA sequence.	-2.06377	0.263788	BI969656.1	GM830008B20B09 Gm-r1083 Glycine max cDNA clone Gm-r1083-2778 3, mRNA sequence	2.41022	5.75589
CD392574.1	Pisum sativum ribulose-5-phosphate-3-epimerase mRNA, complete cds.	-2.06343	0.279717	AW349714.1	Glycine max mRNA for syringolide-induced protein B15-3-5, complete cds.	2.40999	4.80499
CX708637.1	gmrtDrNS01_38-C_M13R_E01_007.s3 Water stressed 48h segment 1 gmrtDrNS01 Glycine max cDNA 3, mRNA sequence	-2.06236	0.160495	BW681274.1	Glycine max cDNA clone SOYBEAN CLONE ID: Gm-c1080-6233 5 similar to TR:Q9SD06 Q9SD06 MUCIN-LIKE PROTEIN. ;, mRNA sequence.	2.40573	4.79175
CX704933.1	Transcription factor HEX, contains HOX and HALZ domains	-2.0616	0.26416	BM307907.1	Glycine max cDNA clone SOYBEAN CLONE ID: Gm-c1036-5581 5 similar to TR:Q9ZUV1 Q9ZUV1 F24D13.12 PROTEIN. ;, mRNA sequence	2.40542	4.46803
CO981620.1	Multidrugpheromone exporter, ABC superfamily	-2.0615	0.224585	AW349979.1	GM210006B20C12 Gm-r1021 Glycine max cDNA clone Gm-r1021-2064 3, mRNA sequence	2.40469	4.26849
BW655104.1	Glycine max dnaJ gene for heat shock protein DnaJ, partial cds, and CHS3 pseudogene for chalcone synthase	-2.06053	0.276613	BW656306.1	Medicago truncatula clone mth2-10n2, complete sequence	2.40317	4.46179
BW684377.1	Gm_ck21555 Soybean induced by Salicylic Acid Glycine max cDNA 3, mRNA sequence.	-2.05994	0.280313	BG238176.1	Molecular chaperone (small heat-shock protein Hsp26Hsp42)	2.39993	4.77376
BW670538.1	Arabidopsis thaliana GDSL-motif lipasehydrolase family protein (At3g04290) mRNA, complete cds	-2.05978	0.224865	BW651245.1	Glycine max cDNA clone SOYBEAN CLONE ID: Gm-c1084-4765 5, mRNA sequence.	2.39817	4.76831
BW660661.1	Glycyrrhiza echinata gegt mRNA for isoflavonoid glucosyltransferase, complete cds.	-2.05643	0.0571917	BQ080742.1	Glycine max cDNA clone SOYBEAN CLONE ID: Gm-c1084-5992 5, mRNA sequence	2.397	8.32656
AW706815.1	Glycine max cDNA clone GENOME SYSTEMS CLONE ID: Gm-c1023-3061 5, mRNA sequence	-2.05511	0.0572874	BE801380.1	Glycine max cDNA clone GENOME SYSTEMS CLONE ID: Gm-c1050-278 5 similar to TR:O48893 O48893 RESISTANCE PROTEIN CANDIDATE ;, mRNA sequence	2.39653	16.0507
CX711668.1	Arabidopsis thaliana senescence-associated protein-related (At1g74940) mRNA, complete cds	-2.05451	0.277653	CD399544.1	Gm_ck21226 Soybean induced by Salicylic Acid Glycine max cDNA 3, mRNA sequence	2.39626	5.69792
BE823580.1	Medicago truncatula clone mth2-142i4, complete sequence	-2.05383	0.27777	AW186232.1	Esterase precursor (EC 3.1.1.-) (Early nodule-specific protein homolog) (Latex allergen Hev b 13)	2.39611	16.0421
BE440776.1	Arabidopsis thaliana expressed protein (At5g53880) mRNA, complete cds	-2.05185	0.265835	BM177277.1	Glycine max cDNA clone SOYBEAN CLONE ID: Gm-c1074-2800 5 similar to TR:O23704 O23704 HYPOTHETICAL 6.1 KD PROTEIN. ;, mRNA sequence	2.39594	4.76142
BE657313.1	Thylakoid lumenal 25.6 kDa protein, chloroplast precursor	-2.05014	0.226443	CF808489.1	Lipid exporter ABCA1 and related proteins, ABC superfamily	2.39555	4.76021
BW663989.1	Glycine max homeodomain-leucine zipper protein 56 (Hdl56) mRNA, complete cds.	-2.04921	0.266291	AW761180.1	Acyl-CoA synthetase	2.39494	4.75832
BW684060.1	Putative glucan endo-1,3-beta-glucosidase 3 precursor (EC 3.2.1.39) ((1-3)-beta-glucan endohydrolase) ((1-3)-beta-glucanase) (Beta-1,3-endoglucanase) (Beta-1,3-glucanase)	-2.04909	0.278593	BW661899.1	Medicago truncatula chromosome 5 clone mth2-17e22, COMPLETE SEQUENCE	2.39393	4.43618
BW663993.1	GM89013A1A12.r2 Gm-r1089 Glycine max cDNA clone Gm-r1089-4631 3, mRNA sequence.	-2.04726	0.226916	CO982361.1	Medicago truncatula clone mth2-28o14, complete sequence	2.39368	4.75443
CD487336.1	Lotus corniculatus var. japonicus genomic DNA, chromosome 1, clone:LjT34C12, TM0361, complete sequence	-2.04567	0.162884	CX701675.1	Medicago truncatula clone mth1-10d10, complete sequence	2.39222	4.43145
BQ610173.1	Arabidopsis thaliana targeting protein-related (At1g03780) mRNA, complete cds	-2.04534	0.162933	CX708467.1	Arabidopsis thaliana pathogenesis-related thaumatin family protein (At1g20030) mRNA, complete cds	2.39122	4.74686
CX708122.1	G1S-specific cyclin D	-2.04478	0.163013	BU763878.1	Medicago truncatula chromosome 2 BAC clone mth2-82k13, complete sequence	2.391	4.4281
BW657534.1	Flavin-containing monooxygenase	-2.04441	0.267122	CA953019.1	Glycine max glutathione S-transferase GST 6 mRNA, complete cds.	2.38939	8.27063
CO980594.1	GM89008B1C12.r1 Gm-r1089 Glycine max cDNA clone Gm-r1089-2831 3, mRNA sequence	-2.0426	0.267436	BI892752.1	Serinethreonine protein kinase	2.38584	8.24465
CD411827.1	Gm_ck4264 Soybean induced by Salicylic Acid Glycine max cDNA 3, mRNA sequence	-2.03944	0.163786	CA784424.1	Glycine max proline-rich protein mRNA, complete cds.	2.38518	4.72828
BM731415.1	Lotus corniculatus var. japonicus genomic DNA, chromosome 6, clone:LjT13E04, TM0314, complete sequence	-2.03924	0.22824	AW348534.1	GM210002B12F6 Gm-r1021 Glycine max cDNA clone Gm-r1021-659 3, mRNA sequence	2.38316	8.22511
BW681463.1	Populus trichocarpa class III HD-Zip protein 4 (HB4) mRNA, complete cds.	-2.03918	0.22825	BE661711.1	5-E3 GmaxSC Glycine max cDNA, mRNA sequence	2.37987	5.63057
CA800952.1	Glycine max cDNA clone SOYBEAN CLONE ID: Gm-c1062-8938 5, mRNA sequence	-2.038	0.228446	AW348650.1	Pisum sativum MtN19-like protein mRNA, complete cds.	2.37984	8.20096
BW684673.1	Gm_ck22755 Soybean induced by Salicylic Acid Glycine max cDNA 3, mRNA sequence.	-2.03792	0.268249	BW682332.1	Predicted transposase	2.37793	8.18711
BU549195.1	Serinethreonine protein kinase	-2.03618	0.228747	BW669054.1	Acyl-CoA synthetase	2.37625	8.17495
CO984606.1	Uncharacterized conserved protein	-2.0361	0.228761	BG839218.1	Serinethreonine protein kinase	2.3748	5.60992
CX706611.1	Reticuline oxidase precursor (EC 1.21.3.3) (Berberine-bridge-forming enzyme) (BBE) (Tetrahydroprotoberberine synthase)	-2.03578	0.268622	BU548329.1	GM880015A10E06 Gm-r1088 Glycine max cDNA clone Gm-r1088-5579 3, mRNA sequence	2.37347	8.15482
CK768610.1	Phaseolus vulgaris Pvphot2 mRNA for phototropin, complete cds.	-2.03523	0.268717	CX710804.1	Prunus persica extensin-like protein mRNA, partial cds.	2.37253	5.60069
CD391349.1	Glutaredoxin-related protein	-2.03442	0.22904	BW671092.1	Uncharacterized conserved protein	2.36724	5.57922
CX547053.1	gmrtDrNS01_02-A_T3_C02_012.s2 Water stressed 5h segment 2 gmrtDrNS01 Glycine max cDNA 3, mRNA sequence	-2.03338	0.281333	BU550272.1	GM880020B20E08 Gm-r1088 Glycine max cDNA clone Gm-r1088-7528 3, mRNA sequence	2.36715	4.67331
BE824303.1	GM700023A20H3 Gm-r1070 Glycine max cDNA clone Gm-r1070-9174 3, mRNA sequence	-2.03282	0.269137	BW660092.1	Lotus corniculatus var. japonicus genomic DNA, chromosome 1, clone:LjT46E19, TM0371a, complete sequence	2.36599	4.35962
BW683478.1	Rosa hybrid cultivar alpha tubulin subunit mRNA, complete cds.	-2.03139	0.229544	BE822873.1	Glycine max isoflavone reductase homolog 1 (IFR1) mRNA, complete cds.	2.36466	5.56879
BW655830.1	Photosystem II core complex proteins psbY, chloroplast precursor (L-arginine metabolising enzyme) (L-AME) [Contains: Photosystem II protein psbY-1 (psbY-A1); Photosystem II protein psbY-2 (psbY-A2)]	-2.03049	0.28184	BG405468.1	Glycine max cDNA clone GENOME SYSTEMS CLONE ID: Gm-c1051-4373 5 similar to TR:Q41537 Q41537 ;, mRNA sequence	2.36364	15.396
BW677562.1	Gm_ck25060 Soybean induced by Salicylic Acid Glycine max cDNA 3, mRNA sequence.	-2.02987	0.281949	BG352123.1	Glycine max cDNA clone GENOME SYSTEMS CLONE ID: Gm-c1040-2944 5 similar to TR:Q9SHB4 Q9SHB4 AT2G40750 PROTEIN. ;, mRNA sequence	2.36359	5.56447
AW348715.1	Serinethreonine protein kinase	-2.02964	0.269694	BU081911.1	Glycine max cDNA clone SOYBEAN CLONE ID: Gm-c1049-5439 5, mRNA sequence	2.36261	15.376
BI972343.1	sag90c06.y1 Gm-c1084 Glycine max cDNA clone GENOME SYSTEMS CLONE ID: Gm-c1084-1284 5 similar to TR:O48540 O48540 ;, mRNA sequence	-2.02808	0.269966	AW306846.1	Medicago truncatula clone mth2-20k24, complete sequence	2.36122	8.06687
CO978934.1	GM89003A2A05.r1 Gm-r1089 Glycine max cDNA clone Gm-r1089-778 3, mRNA sequence	-2.02796	0.165459	CX548121.1	gmrtDrNS01_18-A_M13R_B01_013.s1 Water stressed 5h segment 1 gmrtDrNS01 Glycine max cDNA 3, mRNA sequence	2.35957	4.65037
CO980138.1	GM89007A2B04.r1 Gm-r1089 Glycine max cDNA clone Gm-r1089-2360 3, mRNA sequence	-2.02769	0.230161	CF921793.1	gmrhRww24-03-T7_E08_1_056 Soybean root hair subtracted cDNA library gmrhRww24 Glycine max cDNA, mRNA sequence	2.35938	8.05372
CD408224.1	Gm_ck34317 Soybean induced by Salicylic Acid Glycine max cDNA 3, mRNA sequence	-2.0269	0.165614	CO983662.1	Mitochondrial solute carrier protein	2.35742	5.53962
BI968847.1	Thioredoxin	-2.02618	0.282597	BW671080.1	Gelatinase A and related matrix metalloproteases	2.35635	4.64069
BU551092.1	Arabidopsis thaliana expressed protein (At3g56220) mRNA, complete cds	-2.02451	0.05955	BM271223.1	Glycine max mRNA for nitrate transporter NRT1-2, complete cds.	2.35606	5.53415
CO981047.1	Arabidopsis thaliana basic helix-loop-helix (bHLH) family protein (At1g51070) mRNA, complete cds	-2.02319	0.16616	CA819363.1	Dehydrogenases with different specificities (related to short-chain alcohol dehydrogenases)	2.35333	8.01067
BI786850.1	Glycine max mRNA for magnesium chelatase subunit.	-2.02182	0.166362	BQ298358.1	Medicago truncatula clone mth2-26n6, complete sequence	2.35324	4.32514
CD400387.1	Gm_ck22242 Soybean induced by Salicylic Acid Glycine max cDNA 3, mRNA sequence	-2.02014	0.166609	CF805639.1	Trehalose-6-phosphate synthase component TPS1 and related subunits	2.34845	5.50371
BW669628.1	Medicago truncatula clone mth2-21i24, complete sequence	-2.01899	0.231617	BG510169.1	Glycine max cDNA clone GENOME SYSTEMS CLONE ID: Gm-c1072-167 5 similar to TR:Q9SQR3 Q9SQR3 T11I18.10 PROTEIN. ;, mRNA sequence	2.34844	5.50368
BM085034.1	Medicago truncatula clone mth2-52b4, complete sequence	-2.0187	0.166822	CX548374.1	Glycine max NAC domain protein NAC2 (NAC2) mRNA, complete cds.	2.34784	4.31061
CD396567.1	Photosystem II core complex proteins psbY, chloroplast precursor (L-arginine metabolising enzyme) (L-AME) [Contains: Photosystem II protein psbY-1 (psbY-A1); Photosystem II protein psbY-2 (psbY-A2)]	-2.0187	0.283917	AW394344.1	Glycine max hydroxyisourate hydrolase (HIUHase) mRNA, complete cds.	2.34644	5.49567
CX704205.1	Tyrosine kinase specific for activated (GTP-bound) p21cdc42Hs	-2.01639	0.232054	BU577575.1	Glycine max cDNA clone SOYBEAN CLONE ID: Gm-c1074-8674 5, mRNA sequence	2.34615	7.95989
CO979367.1	Arabidopsis thaliana calmodulin-binding family protein (At2g26180) mRNA, complete cds	-2.0158	0.0602103	BW663671.1	gmrtDrNS01_30-C_M13R_G10_068.s1 Water stressed 5h segment 1 gmrtDrNS01 Glycine max cDNA 3, mRNA sequence.	2.34552	4.11719
AW100842.1	Medicago truncatula clone mth2-9i24, complete sequence	-2.01514	0.167349	BW678803.1	unknown protein	2.34514	7.95276
CD411120.1	Gm_ck3976 Soybean induced by Salicylic Acid Glycine max cDNA 3, mRNA sequence	-2.0146	0.167429	BW664768.1	GM880024B20B12 Gm-r1088 Glycine max cDNA clone Gm-r1088-8928 3, mRNA sequence.	2.34478	5.48907
CO985321.1	Defense-related protein containing SCP domain	-2.01446	0.272363	BW651639.1	Nicotiana tabacum wizz mRNA, complete cds.	2.34293	4.29745
BU964933.1	G.max mRNA for heat shock transcription factor 29	-2.01433	0.232402	BE609434.1	Glycine max cDNA clone GENOME SYSTEMS CLONE ID: Gm-c1035-2604 5, mRNA sequence	2.34165	7.92829
CO978866.1	GM89003A1C04.r1 Gm-r1089 Glycine max cDNA clone Gm-r1089-871 3, mRNA sequence	-2.01392	0.232471	BW671733.1	Glycine max clone GMFP6 isoprenylated protein mRNA, partial cds.	2.3409	4.59439
BE346958.1	Beta-glucosidase, lactase phlorizinhydrolase, and related proteins	-2.01338	0.0603952	BW655492.1	Glycine max cDNA clone SOYBEAN CLONE ID: Gm-c1061-3189 5, mRNA sequence.	2.33941	5.46773
CO984250.1	Arabidopsis thaliana allergen-related (At2g30370) mRNA, complete cds	-2.01273	0.232671	BW682807.1	Glycine max elongation factor 1A SMV resistance-related protein mRNA, partial cds.	2.33465	4.27533
BW660156.1	Pentafunctional AROM protein	-2.01236	0.232735	BI971362.1	Glycine max mRNA for syringolide-induced protein B13-1-1, partial cds.	2.33403	4.57397
BE801577.1	Medicago truncatula lectin-like receptor kinase 1;1 (LecRK1;1) mRNA, complete cds.	-2.01199	0.0605012	CA852979.1	Atropa belladonna partial mRNA for putative NtPRp27-like protein.	2.33357	14.8211
BI969246.1	Reductases with broad range of substrate specificities	-2.01166	0.0605268	AW119422.1	Glycine max NAC domain protein NAC3 (NAC3) mRNA, complete cds.	2.33207	4.56814
BU544601.1	Lotus corniculatus var. japonicus genomic DNA, chromosome 2, clone:LjT08G16, TM0934, complete sequence	-2.01148	0.0605408	BM139957.1	Gm-R152 Soybean root reverse subtractive cDNA Library Glycine max cDNA clone Gm-R152, mRNA sequence	2.33175	4.5672
CD405555.1	Gm_ck2923 Soybean induced by Salicylic Acid Glycine max cDNA 3, mRNA sequence	-2.0109	0.167978	BW652135.1	Glycine max cDNA clone GENOME SYSTEMS CLONE ID: Gm-c1009-3546 5, mRNA sequence.	2.32647	5.41664
BW670863.1	Pneumocystis carinii kexin-like serine endoprotease mRNA, partial cds.	-2.01063	0.27304	CA784816.1	Glycine max cDNA clone SOYBEAN CLONE ID: Gm-c1062-6102 5, mRNA sequence	2.32021	7.77917
BU082220.1	L.japonicus mRNA for small GTP-binding protein, RAC2.	-2.00935	0.233243	BE823595.1	Lycopersicon esculentum clone 113677R, mRNA sequence.	2.3151	14.4786
CA800161.1	Arabidopsis thaliana zinc finger protein (PRAF1) regulator of chromosome condensation (RCC1) family protein (At1g76950) mRNA, complete cds	-2.00808	0.273492	CO983988.1	GM89020B2G05.r1 Gm-r1089 Glycine max cDNA clone Gm-r1089-7618 3, mRNA sequence	2.31344	14.4482
CX712128.1	UDP-glucuronosyl and UDP-glucosyl transferase	-2.00785	0.0608196	BQ786198.1	Cytochrome P450 CYP2 subfamily	2.31172	14.4168
BM525823.1	Arabidopsis thaliana leucine-rich repeat family protein protein kinase family protein (At5g16000) mRNA, complete cds	-2.00713	0.273662	BW661283.1	Sesbania rostrata mRNA for calcium binding protein.	2.31169	4.03311
BG839864.1	Pollen allergen Lol p 1 precursor (Lol p I) (Allergen R7)	-2.00627	0.0609414	BW676761.1	Glycine max clone GMFP6 isoprenylated protein mRNA, partial cds.	2.31057	4.03036
AI973637.1	Lotus corniculatus var. japonicus genomic DNA, chromosome 4, clone:LjT36E18, TM0288, complete sequence	-2.00521	0.168827	BU547698.1	Cicer arietinum mRNA for plantacyanin.	2.30971	7.70716
CX548595.1	Arabidopsis thaliana expressed protein (At5g15510) mRNA, complete cds	-2.005	0.0610396	BW680431.1	GM210001B12E7 Gm-r1021 Glycine max cDNA clone Gm-r1021-229 3, mRNA sequence.	2.3093	4.20835
CV128261.1	FOG: Transposon-encoded proteins with TYA, reverse transcriptase, integrase domains in various combinations	-2.00469	0.168905	BW661533.1	Glycine max cDNA clone GENOME SYSTEMS CLONE ID: Gm-c1009-2637 5, mRNA sequence.	2.30883	4.02606
BW673560.1	GM700016B20G3 Gm-r1070 Glycine max cDNA clone Gm-r1070-6462 3, mRNA sequence.	-2.0011	0.274733	BW661450.1	Glycine max clone AO5 unknown mRNA, complete cds.	2.30848	7.69876
CD416940.1	Gm_ck7419 Soybean induced by Salicylic Acid Glycine max cDNA 3, mRNA sequence	-2.00073	0.234706	BQ453074.1	Glycine max cDNA clone SOYBEAN CLONE ID: Gm-c1081-3661 5, mRNA sequence	2.30783	4.49688
BW676645.1	Medicago truncatula chromosome 5 clone mth2-65j24, COMPLETE SEQUENCE	-2.00065	0.169509	BW681325.1	Glycine max cDNA clone GENOME SYSTEMS CLONE ID: Gm-c1082-1713 5 similar to TR:O23035 O23035 HYPOTHETICAL PROTEIN YUP8H12.4. ;, mRNA sequence.	2.30772	4.20422
CA936291.1	Arabidopsis thaliana pectinesterase family protein (At5g09760) mRNA, complete cds	-2.00034	0.234773	BF594931.1	Medicago sativa subsp. x varia mRNA for MAP kinase kinase (PRK gene).	2.30749	4.49588
BI321179.1	Vigna unguiculata cDNA for stored cotyledon mRNA.	-2.00031	0.169561	CX712187.1	Calreticulin	2.30708	4.20254
BQ610650.1	Zea mays clone Contig107 mRNA sequence.	-2.00016	0.234803	BQ611837.1	Medicago truncatula clone mth2-9j13, complete sequence	2.30696	7.68843
				AW757113.1	Arabidopsis thaliana expressed protein (At1g48330) mRNA, complete cds	2.30275	7.65977
				BW659475.1	Medicago truncatula clone mth2-16b23, complete sequence	2.30252	4.01062
				BW656023.1	gmrtDrNS01_11-D_M13R_G04_020.s2 Water stressed 5h segment 2 gmrtDrNS01 Glycine max cDNA 3, mRNA sequence.	2.3015	4.00811
				BW681469.1	unknown protein	2.3005	14.2133
				BW656418.1	Serinethreonine protein kinase	2.29886	4.47079
				BW655921.1	Oryza sativa (japonica cultivar-group) cDNA clone:J013095N12, full insert sequence.	2.29566	4.17274
				CX710842.1	Medicago truncatula clone mth2-5d7, complete sequence	2.29536	14.1211
				BE821627.1	GM700014B20G4 Gm-r1070 Glycine max cDNA clone Gm-r1070-5696 3, mRNA sequence	2.29294	4.45367
				BW671634.1	GM700016B20H3 Gm-r1070 Glycine max cDNA clone Gm-r1070-6510 3, mRNA sequence.	2.29114	4.44847
				BW679634.1	M.truncatula DNA sequence from clone MTH2-34D24 on chromosome 3, complete sequence	2.28955	5.2735
				BG508067.1	Serine carboxypeptidases (lysosomal cathepsin A)	2.28951	4.44374
				BW659007.1	P.sativum GA mRNA (clone A).	2.28657	3.97179
				CX548561.1	Medicago truncatula respiratory burst oxidase 2 mRNA, partial cds.	2.28642	4.43485
				BI967586.1	GM830002B10B12 Gm-r1083 Glycine max cDNA clone Gm-r1083-479 3, mRNA sequence	2.28614	5.26049
				BW658693.1	Ironascorbate family oxidoreductases	2.28551	4.14644
				BQ611273.1	Medicago truncatula chromosome 5 clone mth2-115p22, COMPLETE SEQUENCE	2.28347	4.14118
				BU549148.1	Aspartyl protease	2.28254	4.42371
				BQ742151.1	Glycine max cDNA clone SOYBEAN CLONE ID: Gm-c1045-5561 5 similar to TR:O80742 O80742 T13D8.8 PROTEIN. ;, mRNA sequence	2.28248	7.52354
				BQ297316.1	Arachidonate 12-lipoxygenase, 12S-type (EC 1.13.11.31) (12-LOX)	2.28184	7.51925
				BI975021.1	Glycine max cDNA clone GENOME SYSTEMS CLONE ID: Gm-c1068-4318 5 similar to TR:O04211 O04211 UNKNOWN PROTEIN. ;, mRNA sequence	2.27922	5.23412
				BI972151.1	Lotus corniculatus var. japonicus genomic DNA, chromosome 3, clone:LjT46B01, TM0116, complete sequence	2.27715	7.48813
				BQ298667.1	Glycine max cDNA clone SOYBEAN CLONE ID: Gm-c1073-2610 5, mRNA sequence	2.27659	5.22416
				BW652609.1	Alcohol dehydrogenase, class V	2.27578	7.479
				BE820517.1	GM700012B10B7 Gm-r1070 Glycine max cDNA clone Gm-r1070-4693 3, mRNA sequence	2.27515	4.40254
				BW657512.1	Medicago truncatula clone mth2-142a1, complete sequence	2.27507	7.47434
				BI702227.1	Glycine max cDNA clone GENOME SYSTEMS CLONE ID: Gm-c1081-1875 5, mRNA sequence	2.26851	7.43103
				AW666046.1	Medicago truncatula chromosome 5 clone mth4-1f18, COMPLETE SEQUENCE	2.26781	5.191
				BF425815.1	Glycine max cDNA clone GENOME SYSTEMS CLONE ID: Gm-c1066-1665 5, mRNA sequence	2.26746	13.6311
				BW660675.1	Glycine max cDNA clone SOYBEAN CLONE ID: Gm-c1023-4286 5 similar to TR:Q9SHR0 Q9SHR0 F1K23.2. ;, mRNA sequence.	2.26731	3.92539
				BW668979.1	gmrtDrNS01_39-B_M13R_D09_073.s3 Water stressed 48h segment 1 gmrtDrNS01 Glycine max cDNA 3, mRNA sequence.	2.26338	5.17432
				BW681922.1	Lotus corniculatus var. japonicus genomic DNA, chromosome 2, clone:LjT26I01, TM0124, complete sequence	2.26278	3.91457
				AW277611.1	Glycine max cDNA clone GENOME SYSTEMS CLONE ID: Gm-c1019-2814 5, mRNA sequence	2.26199	4.36512
				AW310558.1	Glycine max cDNA clone GENOME SYSTEMS CLONE ID: Gm-c1024-1262 3, mRNA sequence	2.26182	5.16847
				AW780907.1	Medicago truncatula clone mth2-17l1, complete sequence	2.26138	13.5266
				BW653054.1	gmrtDrNS01_03-A_M13R_A03_031.s4 Water stressed 48h segment 2 gmrtDrNS01 Glycine max cDNA 3, mRNA sequence.	2.25794	4.35367
				CX708823.1	Vitis vinifera DNA binding protein WRKY2 (WRKY2) mRNA, complete cds.	2.25731	7.35769
				BM892005.1	Glycine max cDNA clone SOYBEAN CLONE ID: Gm-c1069-2387 5, mRNA sequence	2.25709	7.35629
				AW099955.1	sd18h04.y2 Gm-c1012 Glycine max cDNA clone GENOME SYSTEMS CLONE ID: Gm-c1012-2096 5, mRNA sequence	2.2563	4.07167
				BG508595.1	Medicago truncatula clone mth2-71o20, complete sequence	2.25331	4.34062
				BI944707.1	Cation transport ATPase	2.25323	13.3879
				CA937334.1	Glycine max cDNA clone SOYBEAN CLONE ID: Gm-c1048-5610 5, mRNA sequence	2.25093	4.3339
				BW657880.1	Arabidopsis thaliana expressed protein (At1g19180) mRNA, complete cds	2.24953	4.11281
				BW659536.1	Glycine max SC-03 mRNA for thiamin biosynthetic enzyme, complete cds.	2.24883	5.12002
				BW665474.1	Gm_ck26261 Soybean induced by Salicylic Acid Glycine max cDNA 3, mRNA sequence.	2.24679	4.32229
				BI970201.1	Arabidopsis thaliana expressed protein (At1g52140) mRNA, complete cds	2.24667	4.32196
				CO984354.1	GM89013A2E02.r2 Gm-r1089 Glycine max cDNA clone Gm-r1089-4804 3, mRNA sequence	2.24506	4.04327
				BW659105.1	Acyl-CoA thioesterase	2.24465	5.10452
				BI971116.1	UDP-glucuronosyl and UDP-glucosyl transferase	2.24435	13.2381
				BW661065.1	Lotus japonicus nodule-enhanced protein phosphatase type 2C (NPP2C1) mRNA, complete cds.	2.24246	4.31016
				BW654647.1	Vigna angularis AdGt-9 mRNA for glucosyltransferase-9, complete cds.	2.24231	7.26059
				BW669084.1	Serine carboxypeptidases (lysosomal cathepsin A)	2.24205	4.03568
				BW669010.1	Phaseolus lunatus ACO mRNA for 1-aminocyclopropane-1-carboxylic acid oxidase, complete cds.	2.24195	5.09454
				BG315801.1	Lycopersicon esculentum clone 114205R, mRNA sequence.	2.24184	5.09413
				BW665675.1	Gm_ck32622 Soybean induced by Salicylic Acid Glycine max cDNA 3, mRNA sequence.	2.23989	13.1635
				BE661388.1	Vesicle coat complex COPI, beta subunit	2.23949	5.08545
				CX701280.1	Bifunctional GTP cyclohydrolase II3,4-dihydroxy-2butanone-4-phosphate synthase	2.23881	5.08293
				CK606258.1	Calmodulin and related proteins (EF-Hand superfamily)	2.23708	4.29514
				BE658705.1	Arabidopsis thaliana LOB domain protein 1 lateral organ boundaries domain protein 1 (LBD1) (At1g07900) mRNA, complete cds	2.23672	5.07524
				CF808516.1	Reductases with broad range of substrate specificities	2.2366	5.07479
				CO983749.1	Cytochrome P450 CYP4CYP19CYP26 subfamilies	2.23506	4.28953
				BE658202.1	Predicted mitochondrial carrier protein	2.23482	4.01755
				CX701353.1	Pisum sativum mRNA for beta-1,3 glucanase (gns2 gene).	2.2344	3.84739
				BE820968.1	Glycine max RING-H2 finger protein mRNA, complete cds.	2.23389	4.01524
				BE658635.1	GM700006B20E3 Gm-r1070 Glycine max cDNA clone Gm-r1070-2142 3, mRNA sequence	2.2332	4.28436
				BI969187.1	S.tuberosum (PU141) mRNA for U14 small nucleolar RNA.	2.23303	13.0498
				BW655785.1	Glycine max glutathione S-transferase GST 15 mRNA, partial cds.	2.23152	5.05612
				BW652580.1	unknown protein	2.23092	4.27802
				BG316028.1	sab88f09.y1 Gm-c1032 Glycine max cDNA clone GENOME SYSTEMS CLONE ID: Gm-c1032-4121 5, mRNA sequence	2.23004	4.27559
				BE659338.1	GM700009A20B1 Gm-r1070 Glycine max cDNA clone Gm-r1070-3122 3, mRNA sequence	2.22919	5.04759
				BW675040.1	Lotus corniculatus var. japonicus genomic DNA, chromosome 4, clone:LjT14P20, TM0087, complete sequence	2.22906	7.17592
				CD403113.1	Uncharacterized conserved protein	2.22903	5.04702
				BG507836.1	Beta-glucosidase, lactase phlorizinhydrolase, and related proteins	2.22685	12.9481
				BI699075.1	Medicago truncatula chromosome 2 BAC clone mth2-24b4, complete sequence	2.22649	4.26574
				BI700099.1	Glycine max cDNA clone GENOME SYSTEMS CLONE ID: Gm-c1082-1207 5 similar to TR:Q9XIM6 Q9XIM6 F19G14.4 PROTEIN. ;, mRNA sequence	2.22589	5.03551
				BU578987.1	Zuotin and related molecular chaperones (DnaJ superfamily), contains DNA-binding domains	2.22562	5.03452
				BI970132.1	Vigna angularis VaGA2oxA2 mRNA for gibberellin 2-oxidase, complete cds.	2.22523	7.15162
				BW677943.1	Glycine max glutathione S-transferase GST 10 mRNA, complete cds.	2.22512	3.99335
				BW682470.1	D11H07_O19_16.ab1 cDNA Peking library 2, 4 day SCN3 Glycine max cDNA clone D11H07 5, mRNA sequence.	2.22402	4.25892
				BW653445.1	GM89022B2C08.r1 Gm-r1089 Glycine max cDNA clone Gm-r1089-8200 3, mRNA sequence.	2.22312	4.25642
				BE475172.1	Glycine max cDNA clone GENOME SYSTEMS CLONE ID: Gm-c1044-1559 5 similar to TR:Q9ZTW0 Q9ZTW0 ABA-RESPONSIVE PROTEIN. ;, mRNA sequence	2.22109	4.25082
				BQ473318.1	Glycine max cDNA clone SOYBEAN CLONE ID: Gm-c1081-4979 5, mRNA sequence	2.2208	4.25002
				AI441902.1	Arabidopsis thaliana peroxisomal protein (PEX14) (At5g62810) mRNA, complete cds	2.21892	12.8188
				BW677077.1	Lotus corniculatus var. japonicus genomic DNA, chromosome 1, clone:LjT46E19, TM0371a, complete sequence	2.2185	3.81027
				BW669361.1	GM210011A10G8 Gm-r1021 Glycine max cDNA clone Gm-r1021-4143 3, mRNA sequence.	2.21769	3.97492
				BE820462.1	GM700012A10C1 Gm-r1070 Glycine max cDNA clone Gm-r1070-4705 3, mRNA sequence	2.21728	4.24034
				BW662327.1	Gm_ck13613 Soybean induced by Salicylic Acid Glycine max cDNA 3, mRNA sequence.	2.2159	3.97049
				BW650800.1	Arabidopsis thaliana expressed protein (At5g24610) mRNA, complete cds	2.21586	3.97038
				BU082105.1	Glycine max cDNA clone SOYBEAN CLONE ID: Gm-c1049-5703 5, mRNA sequence	2.21225	4.98595
				BW652377.1	Cytochrome P450 CYP4CYP19CYP26 subfamilies	2.21141	7.06464
				BU080494.1	Transcription factor, Myb superfamily	2.20953	4.9761
				BE661303.1	Putative NAC-domain containing protein 61 (ANAC061)	2.2074	4.21325
				BE800599.1	Glycine max cDNA clone GENOME SYSTEMS CLONE ID: Gm-c1049-902 5 similar to TR:O81825 O81825 HYPOTHETICAL 103.9 KD PROTEIN. ;, mRNA sequence	2.20683	7.03605
				AW706364.1	Glycine max cDNA clone GENOME SYSTEMS CLONE ID: Gm-c1033-1282 5 similar to TR:O82551 O82551 33 KDA SECRETORY PROTEIN. ;, mRNA sequence	2.20631	7.03281
				BM094527.1	Anthocyanin 5-aromatic acyltransferase (EC 2.3.1.153) (5AT)	2.20611	4.96379
				BQ094700.1	Glycine max cDNA clone SOYBEAN CLONE ID: Gm-c1052-3365 5 similar to TR:O22255 O22255 HYPOTHETICAL PROTEIN. ;, mRNA sequence	2.20563	4.96207
				CO984079.1	Amino acid transporters	2.20508	12.5961
				CO981325.1	GM89011A1A03.r1 Gm-r1089 Glycine max cDNA clone Gm-r1089-3845 3, mRNA sequence	2.20192	3.93607
				BW671550.1	MtBB40G08R1 MtBB Medicago truncatula cDNA clone MtBB40G08 T7, mRNA sequence.	2.20176	4.94813
				BW656516.1	Glycine max cDNA clone GENOME SYSTEMS CLONE ID: Gm-c1019-2414 5, mRNA sequence.	2.19939	4.93966
				BW677112.1	Pisum sativum cytochrome P450 mRNA, complete cds.	2.19875	3.92828
				CF805920.1	psHB002xA10f USDA-IFAFS:Expression of Phytophthora sojae genes during infection and propagation Glycine max cDNA clone sHB002A10 5, mRNA sequence	2.19784	6.98025
				BQ628462.1	Thioredoxin	2.19696	3.92392
				BW662197.1	Gm-r1030-3419 Gm-r1030 Glycine max cDNA clone Gm-r1030-3419 5, mRNA sequence.	2.19622	4.92831
				BW664958.1	gmrtDrNS01_02-B_T3_H08_050.s0 Water stressed gmrtDrNS01 Glycine max cDNA 3, mRNA sequence.	2.1958	3.92109
				BW664075.1	Glycine max cDNA clone SOYBEAN CLONE ID: Gm-c1061-3946 5 similar to TR:Q9ZTW0 Q9ZTW0 ABA-RESPONSIVE PROTEIN. ;, mRNA sequence.	2.19545	3.92023
				CO979091.1	Lupinus luteus early nodulin (ENOD40B) gene, complete cds	2.19527	4.18023
				CX706019.1	CREB binding proteinP300 and related TAZ Zn-finger proteins	2.19221	3.91232
				BE661463.1	Dynein light chain type 1	2.19155	4.17014
				BW680275.1	Medicago truncatula clone mth2-20k24, complete sequence	2.19025	3.74517
				BE823526.1	GM700021A10F2 Gm-r1070 Glycine max cDNA clone Gm-r1070-8307 3, mRNA sequence	2.18932	6.9278
				CO978575.1	Stress-induced protein UVI31+	2.18842	6.92224
				CX701522.1	Citrate synthase	2.18508	3.89498
				CX547413.1	Phosphatidylethanolamine binding protein	2.18422	4.15037
				BE824322.1	GM700023B10A8 Gm-r1070 Glycine max cDNA clone Gm-r1070-8871 3, mRNA sequence	2.18237	4.14537
				BG315812.1	Lotus corniculatus var. japonicus genomic DNA, chromosome 3, clone:LjT07I01a, TM0091a, complete sequence	2.17858	4.86566
				CO984151.1	GM89021A2E06.r1 Gm-r1089 Glycine max cDNA clone Gm-r1089-7884 3, mRNA sequence	2.17833	6.86066
				BI700122.1	Lotus corniculatus var. japonicus genomic DNA, chromosome 3, clone:LjT18I21, TM1144, complete sequence	2.17659	4.12985
				CD410397.1	Ironascorbate family oxidoreductases	2.17622	6.84785
				BM954702.1	FOG: Leucine rich repeat	2.17506	4.85324
				AW758999.1	Glycine max candidate disease-resistance protein SR1 (SR1) mRNA, complete cds.	2.17448	4.85121
				CA800998.1	Glycine max cDNA clone SOYBEAN CLONE ID: Gm-c1062-8861 5 similar to TR:O65654 O65654 HYPOTHETICAL 24.8 KD PROTEIN. ;, mRNA sequence	2.17425	4.8504
				BU081087.1	Medicago truncatula MTD1 mRNA, complete cds.	2.17344	12.1015
				BI974707.1	AAA+-type ATPase	2.17314	6.82925
				BW666312.1	Lanthionine synthetase C-like protein 1	2.17257	3.70499
				BW664109.1	M.sativa mRNA translated from abscisic activated gene.	2.1712	3.86146
				CX710921.1	gmrtDrNS01_25-D_M13R_A05_047.s0 Water stressed gmrtDrNS01 Glycine max cDNA 3, mRNA sequence	2.16875	6.80274
				AI966462.1	Predicted NAD-dependent oxidoreductase	2.16806	4.82864
				BG654265.1	FOG: Leucine rich repeat	2.16685	6.79127
				CA850765.1	Arabidopsis thaliana expressed protein (At1g49000) mRNA, complete cds	2.16494	4.09877
				AW760981.1	Glycine max cDNA clone GENOME SYSTEMS CLONE ID: Gm-c1027-5806 5 similar to TR:O22146 O22146 F4L23.23 PROTEIN. ;, mRNA sequence	2.16489	11.9714
				BW660096.1	Bean (P.vulgaris) NADP-dependent malic enzyme mRNA, complete cds.	2.16438	4.09728
				BE660678.1	Medicago truncatula clone mth2-104c10, complete sequence	2.16345	4.81252
				BI427301.1	Nicotiana tabacum wizz mRNA, complete cds.	2.16183	6.76114
				BW662372.1	Reticuline oxidase precursor (EC 1.21.3.3) (Berberine-bridge-forming enzyme) (BBE) (Tetrahydroprotoberberine synthase)	2.16099	3.83697
				BW684905.1	Glycine max cDNA clone SOYBEAN CLONE ID: Gm-c1080-4895 5 similar to TR:O48925 O48925 CYP82C1P. ;, mRNA sequence.	2.16062	4.80266
				BG238840.1	Arabidopsis thaliana calcineurin-like phosphoesterase family protein (At4g11800) mRNA, complete cds	2.16058	4.80251
				BW672807.1	GM880013A20D03 Gm-r1088 Glycine max cDNA clone Gm-r1088-4758 3, mRNA sequence.	2.15959	4.08458
				BF009442.1	Glycine max cDNA clone GENOME SYSTEMS CLONE ID: Gm-c1064-279 5 similar to TR:Q9ZUL5 Q9ZUL5 PUTATIVE DNA-BINDING PROTEIN. ;, mRNA sequence	2.1579	11.8659
				AW186048.1	H+oligopeptide symporter	2.15759	11.8612
				AW278000.1	Glycine max isoflavone reductase homolog 1 (IFR1) mRNA, complete cds.	2.15599	6.72629
				BU579282.1	Glycine max cDNA clone SOYBEAN CLONE ID: Gm-c1074-6277 5 similar to TR:Q9SHK3 Q9SHK3 F12K11.7. ;, mRNA sequence	2.15499	11.8223
				BM893407.1	Glycine max cDNA clone SOYBEAN CLONE ID: Gm-c1069-3337 5, mRNA sequence	2.1544	6.71681
				BW669962.1	Arabidopsis thaliana calcineurin-like phosphoesterase family protein (At4g11800) mRNA, complete cds	2.1535	4.06847
				CA936444.1	Nicotiana tabacum NtWRKY-6 mRNA for WRKY DNA-binding protein, complete cds.	2.15259	11.7864
				CF808508.1	Gossypium hirsutum translation elongation factor 1A-8 (EF1A8) mRNA, complete cds.	2.15241	4.77416
				BE657770.2	Phytophthora infestans syntaxin 6 mRNA, complete cds.	2.15164	4.06356
				CO980096.1	GM89007A1E12.r1 Gm-r1089 Glycine max cDNA clone Gm-r1089-2519 3, mRNA sequence	2.14859	4.05551
				BM527901.1	Ironascorbate family oxidoreductases	2.14679	6.67171
				BW660870.1	Glycine soja cDNA clone SOYBEAN CLONE ID: Gm-c1057-3103 5, mRNA sequence.	2.14666	4.75428
				BW655454.1	Acyl-CoA-binding protein	2.14616	4.75255
				BI967244.1	GM830001A20B10 Gm-r1083 Glycine max cDNA clone Gm-r1083-68 3, mRNA sequence	2.14533	4.04697
				BU760740.1	Glycine max cDNA clone SOYBEAN CLONE ID: Gm-c1023-4943 5, mRNA sequence	2.1434	6.65171
				CD395789.1	Gm_ck15865 Soybean induced by Salicylic Acid Glycine max cDNA 3, mRNA sequence	2.14264	6.64725
				BW665864.1	M.sativa mRNA for annexin.	2.14145	3.63533
				AW733319.1	Phospholipase D1	2.14128	4.73577
				BW668663.1	Lotus corniculatus var. japonicus genomic DNA, chromosome 1, clone:LjT29O08, TM0320a, complete sequence	2.14115	3.78985
				BG651967.1	Serinethreonine protein kinase	2.14111	11.6163
				BM891470.1	Glycine max cDNA clone SOYBEAN CLONE ID: Gm-c1068-6077 5, mRNA sequence	2.14063	11.6092
				BE824441.1	GM700023B20H6 Gm-r1070 Glycine max cDNA clone Gm-r1070-9204 3, mRNA sequence	2.13996	11.5994
				CO984051.1	Serinethreonine protein kinase	2.1397	6.62998
				AW350430.1	GM210008B20E6 Gm-r1021 Glycine max cDNA clone Gm-r1021-2916 3, mRNA sequence	2.13962	6.62951
				BQ299686.1	Glycine max protein kinase 2 (SPK-2) mRNA, complete cds.	2.13825	4.72536
				CD413746.1	Gm_ck45349 Soybean induced by Salicylic Acid Glycine max cDNA 3, mRNA sequence	2.13731	6.61596
				BE822942.1	Lotus corniculatus var. japonicus genomic DNA, chromosome 2, clone:LjT17E09, TM0627, complete sequence	2.13727	4.72199
				BW666526.1	Pisum sativum MtN19-like protein mRNA, complete cds.	2.13675	11.5523
				BG154645.1	Glycine max symbiotic ammonium transporter (SAT1) mRNA, complete cds.	2.13646	4.71922
				BW657374.1	Predicted mitochondrial carrier protein	2.13474	4.71334
				BM308732.1	NADH:flavin oxidoreductase12-oxophytodienoate reductase	2.1342	11.5152
				BE802827.1	Glycine max cDNA clone GENOME SYSTEMS CLONE ID: Gm-c1051-978 5 similar to TR:O22171 O22171 PUTATIVE GIBERELLIN BETA-HYDROXYLASE ;, mRNA sequence	2.133	4.01472
				AW234599.1	Glycine max cDNA clone GENOME SYSTEMS CLONE ID: Gm-c1028-206 5, mRNA sequence	2.13263	4.70612
				BM887452.1	Uncharacterized conserved protein, contains IPTTIG domain	2.13243	4.70546
				CO985078.1	Citrus reticulata R1 mRNA, complete cds.	2.13164	4.01117
				BU081730.1	Lotus corniculatus var. japonicus genomic DNA, chromosome 4, clone:LjT08D16, TM0025b, complete sequence	2.12984	6.57231
				CX710140.1	Glycine max symbiotic ammonium transporter (SAT1) mRNA, complete cds.	2.12952	4.00567
				CX711377.1	Glycine max putative transcription factor SCOF-1 (scof-1) mRNA, complete cds.	2.12951	3.60895
				BW651479.1	Glycine max clone GMFP6 isoprenylated protein mRNA, partial cds.	2.12768	4.00088
				CD415664.1	Serinethreonine protein kinase	2.12713	4.68738
				BM308364.1	Glycine max cDNA clone SOYBEAN CLONE ID: Gm-c1036-5805 5 similar to TR:Q9XHF5 Q9XHF5 HYPOTHETICAL 37.5 KD PROTEIN ;, mRNA sequence	2.1238	3.99084
				CX706971.1	gmrtDrNS01_19-C_M13R_B07_061.s4 Water stressed 48h segment 2 gmrtDrNS01 Glycine max cDNA 3, mRNA sequence	2.1236	3.74863
				BQ742361.1	Glycine max cDNA clone SOYBEAN CLONE ID: Gm-c1076-2424 5, mRNA sequence	2.12305	4.67354
				BI970597.1	GM830011A10E05 Gm-r1083 Glycine max cDNA clone Gm-r1083-4041 3, mRNA sequence	2.12254	11.3464
				BW659509.1	RTS_121_H08 Phaseolus vulgaris P- root EST library Phaseolus vulgaris cDNA 5, mRNA sequence.	2.12094	3.74243
				BU763952.1	Glycine max mRNA for glutamate dehydrogenase 1 (gdh1 gene).	2.12029	11.3142
				BE659691.1	Galactosyltransferases	2.11984	3.98059
				CA953080.1	VAMP-associated protein involved in inositol metabolism	2.11954	6.51267
				BW670908.1	Peroxisomal membrane protein MPV17 and related proteins	2.11947	3.97963
				BI975139.1	sag95g01.y1 Gm-c1084 Glycine max cDNA clone GENOME SYSTEMS CLONE ID: Gm-c1084-2209 5 similar to TR:O48602 O48602 2-HYDROXYDIHYDRODAIDZEIN REDUCTASE. ;, mRNA sequence	2.11832	6.50559
				BM528755.1	Arabidopsis thaliana calmodulin-binding family protein (At3g52870) mRNA, complete cds	2.11818	6.50482
				AW350538.1	GM210009A10F8 Gm-r1021 Glycine max cDNA clone Gm-r1021-3327 3, mRNA sequence	2.11783	3.9754
				BM887316.1	Glycine max cDNA clone SOYBEAN CLONE ID: Gm-c1068-6904 5, mRNA sequence	2.11709	11.2684
				BW661306.1	unknown protein	2.11592	4.64944
				CO982338.1	GM89014A1G10.r1 Gm-r1089 Glycine max cDNA clone Gm-r1089-5299 3, mRNA sequence	2.11574	3.97002
				BE023693.1	Arabidopsis thaliana FAD-binding domain-containing protein (At4g20830) mRNA, complete cds	2.11489	3.96784
				AW733746.1	Glycyrrhiza echinata D7OMT mRNA for S-adenosyl-L-methionine: daidzein 7-0-methyltransferase, complete cds.	2.11473	11.2348
				BW658988.1	GM830010B20B09 Gm-r1083 Glycine max cDNA clone Gm-r1083-3546 3, mRNA sequence.	2.11412	3.96584
				CF806881.1	psHB016xP12f USDA-IFAFS:Expression of Phytophthora sojae genes during infection and propagation Glycine max cDNA clone sHB016P12 5, mRNA sequence	2.1118	4.63558
				BW660189.1	Glycine max cDNA clone GENOME SYSTEMS CLONE ID: Gm-c1004-2321 5, mRNA sequence.	2.11145	11.1883
				BG839066.1	Tryptophan synthase beta chain	2.11122	11.185
				BW654423.1	GM880024A10A09 Gm-r1088 Glycine max cDNA clone Gm-r1088-8849 3, mRNA sequence.	2.11061	4.63158
				CO983774.1	Medicago truncatula clone mth2-11l2, complete sequence	2.11004	11.1683
				BI968921.1	Gamma-glutamyltransferase	2.10997	4.62942
				BI969623.1	GM830008B10G01 Gm-r1083 Glycine max cDNA clone Gm-r1083-3001 3, mRNA sequence	2.10891	4.62584
				CO984986.1	Lotus corniculatus var. japonicus genomic DNA, chromosome 3, clone:LjT01P23, TM0047a, complete sequence	2.10745	11.1317
				AW350559.1	GM210008B10A11 Gm-r1021 Glycine max cDNA clone Gm-r1021-2733 3, mRNA sequence	2.10547	11.1038
				BW662784.1	GM89005A2E07.r1 Gm-r1089 Glycine max cDNA clone Gm-r1089-1742 3, mRNA sequence.	2.10502	3.9425
				AI855886.1	Glycine max cDNA clone GENOME SYSTEMS CLONE ID: Gm-c1014-652 5, mRNA sequence	2.10493	3.70528
				BI968710.1	Oryza sativa (indica cultivar-group) transcription factor WRKY09 (WRKY09) mRNA, complete cds.	2.10338	11.0745
				BG652200.1	sad75e05.y1 Gm-c1051 Glycine max cDNA clone GENOME SYSTEMS CLONE ID: Gm-c1051-5986 5, mRNA sequence	2.10186	6.41147
				BW655588.1	gmrtDrNS01_24-D_M13R_E10_072.s1 Water stressed 5h segment 1 gmrtDrNS01 Glycine max cDNA 3, mRNA sequence.	2.10112	3.54699
				BE658593.1	Copper chaperone	2.10048	3.54562
				BW658948.1	Lycopersicon esculentum clone 113586R, mRNA sequence.	2.09883	3.69122
				BW661413.1	GM700022B20G10 Gm-r1070 Glycine max cDNA clone Gm-r1070-8780 3, mRNA sequence.	2.09827	3.68993
				BI498912.1	Ca2+calmodulin-dependent protein kinase, EF-Hand protein superfamily	2.09813	6.39033
				BE346589.1	Arabidopsis thaliana glycosyl hydrolase family 17 protein (At2g27500) mRNA, complete cds	2.09588	6.3776
				BW668288.1	Sesbania rostrata mRNA for phosphate transporter (pt2 gene).	2.09577	3.91892
				AW704143.1	sk16f09.y1 Gm-c1028 Glycine max cDNA clone GENOME SYSTEMS CLONE ID: Gm-c1028-2370 5 similar to TR:O22709 O22709 F8A5.23 PROTEIN. ;, mRNA sequence	2.0955	10.9646
				BF009602.1	Glycine max cDNA clone GENOME SYSTEMS CLONE ID: Gm-c1064-516 5 similar to TR:O22724 O22724 F11P17.6 PROTEIN. ;, mRNA sequence	2.09448	6.36969
				BQ079564.1	Glycine max cDNA clone SOYBEAN CLONE ID: Gm-c1084-3990 5, mRNA sequence	2.09412	3.91472
				BW682674.1	Glycine max isoflavone reductase homolog 1 (IFR1) mRNA, complete cds.	2.09373	10.94
				BF324098.1	Citrate synthase	2.09317	6.36234
				BW665500.1	Medicago truncatula clone mth2-30j23, complete sequence	2.09151	3.67443
				CO984084.1	Serinethreonine protein kinase	2.08993	3.90409
				BG652923.1	Glycine max cDNA clone GENOME SYSTEMS CLONE ID: Gm-c1073-1444 5 similar to TR:Q9SYI6 Q9SYI6 PREDICTED PROTEIN OF UNKNOWN FUNCTION. ;, mRNA sequence	2.08929	6.34051
				BI944897.1	sag24f08.y1 Gm-c1080 Glycine max cDNA clone GENOME SYSTEMS CLONE ID: Gm-c1080-2176 5 similar to TR:O64639 O64639 PUTATIVE RECEPTOR PROTEIN KINASE. ;, mRNA sequence	2.08721	6.32882
				AW349897.1	GM210006B10G1 Gm-r1021 Glycine max cDNA clone Gm-r1021-2233 3, mRNA sequence	2.08554	4.54811
				CF805641.1	psHA002iF01r Agriculture Canada Phytophthora sojae EST project Glycine max cDNA clone sHA002F01 5, mRNA sequence	2.08528	6.31804
				BW670342.1	Sesbania rostrata mRNA for lipoxygenase.	2.08463	4.5451
				CD397071.1	Medicago truncatula clone mth2-9o20, complete sequence	2.08437	4.54422
				BE210471.1	Medicago truncatula clone mth2-57l14, complete sequence	2.08393	10.8052
				CX711794.1	Mitochondrial solute carrier protein	2.08361	4.54172
				BM176910.1	Sesbania rostrata mRNA for phosphate transporter (pt2 gene).	2.08351	4.54139
				BG511837.1	Glycine max cDNA clone GENOME SYSTEMS CLONE ID: Gm-c1073-2236 5, mRNA sequence	2.08224	3.88468
				BW654069.1	Medicago truncatula clone mth2-26h9, complete sequence	2.08161	4.53515
				BU550675.1	Serinethreonine protein kinase	2.08132	4.53421
				AW832009.1	Glycine max cDNA clone GENOME SYSTEMS CLONE ID: Gm-c1027-9312 5, mRNA sequence	2.08066	10.7605
				AW704927.1	Glycine max nitrate and chloride transporter mRNA, complete cds.	2.07976	10.7483
				AW279412.1	Glycine max cultivar Williams 82 BAC clone Gm_ISb001_104_J07, complete sequence	2.07852	10.7314
				BW662030.1	Soybean mRNA for SRC2, complete cds.	2.07795	4.52314
				CF922514.1	Lotus corniculatus var. japonicus genomic DNA, chromosome 4, clone:LjT20N03, TM0212, complete sequence	2.0775	10.7176
				BW664272.1	Arabidopsis thaliana expressed protein (At1g19180) mRNA, complete cds	2.07726	3.69721
				CX706912.1	Glycine max putative chalcone isomerase 4 mRNA, complete cds.	2.0771	3.64159
				CO985657.1	Triticum aestivum bHLH transcription factor (bHLH94) mRNA, partial cds.	2.07597	3.86889
				BU551213.1	Arabidopsis thaliana dehydration-responsive protein-related (At5g64030) mRNA, complete cds	2.07498	3.6368
				BU083056.1	Glycine max cDNA clone SOYBEAN CLONE ID: Gm-c1049-8988 5 similar to TR:O49561 O49561 GIBBERELLIN 20-OXIDASE - LIKE PROTEIN. ;, mRNA sequence	2.07409	10.6714
				AI856690.1	Lupinus albus HMTHLTase mRNA for (-)-13alpha-hydroxymultiflorine(+)-13alpha-hydroxylupanine O-tigloyltransferase, complete cds.	2.07376	10.6669
				BQ081548.1	Arabidopsis thaliana transferase family protein (At2g39980) mRNA, complete cds	2.07265	6.24776
				AI856659.1	Thioredoxin-like protein	2.07157	3.85787
				BW659412.1	Sesbania rostrata mRNA for phosphate transporter (pt2 gene).	2.07139	3.62866
				CO982301.1	GM89014A1D05.r1 Gm-r1089 Glycine max cDNA clone Gm-r1089-5145 3, mRNA sequence	2.07075	4.49957
				AI495543.1	Glycine max cDNA clone GENOME SYSTEMS CLONE ID: Gm-c1004-7433 5, mRNA sequence	2.0704	10.6217
				BE059842.1	Glycine max cDNA clone GENOME SYSTEMS CLONE ID: Gm-c1016-13708 5, mRNA sequence	2.06471	3.61359
				BU964906.1	Glycine max cDNA clone SOYBEAN CLONE ID: Gm-c1036-12729 5, mRNA sequence	2.06452	4.47927
				BW667197.1	Pisum sativum embryo-abundant protein EMB mRNA, complete cds.	2.06328	3.61039
				BE803385.1	Glycine max cDNA clone GENOME SYSTEMS CLONE ID: Gm-c1051-1984 5 similar to TR:O64851 O64851 T1D16.17 PROTEIN. ;, mRNA sequence	2.06206	3.83415
				BW663869.1	Glycine max cDNA clone GENOME SYSTEMS CLONE ID: Gm-c1035-2163 5, mRNA sequence.	2.06062	3.83056
				CO983874.1	Arabidopsis thaliana cytochrome c biogenesis protein CcmE family (At3g51790) mRNA, complete cds	2.05954	3.82788
				BI968181.1	Medicago sativa mRNA for protein phosphatase 1, delta subunit.	2.05909	4.46166
				BW676096.1	Glycine max senescence-inducible chloroplast stay-green protein 1 (SGR1) mRNA, complete cds; nuclear gene for chloroplast product.	2.05756	4.45672
				BM085347.1	Glycine max cDNA clone SOYBEAN CLONE ID: Gm-c1066-4858 5 similar to TR:O82245 O82245 F17A22.16 PROTEIN. ;, mRNA sequence	2.05688	4.45451
				BG507883.1	Glycine max cDNA clone GENOME SYSTEMS CLONE ID: Gm-c1072-1768 5 similar to TR:Q9ZSD4 Q9ZSD4 SYNTAXIN-RELATED PROTEIN AT-SYR1. ;, mRNA sequence	2.05659	10.4376
				BM093974.1	Human DNA sequence from clone RP5-876B19 on chromosome 11, complete sequence	2.05631	6.15802
				BM144057.1	Glycine max cDNA clone SOYBEAN CLONE ID: Gm-c1072-3432 5, mRNA sequence	2.05523	3.59232
				CA853156.1	Anthocyanin 5-aromatic acyltransferase (EC 2.3.1.153) (5AT)	2.05398	10.4032
				BU081103.1	Nodulation signaling pathway 2 protein	2.0536	3.44567
				BW660182.1	Glycine max cDNA clone SOYBEAN CLONE ID: Gm-c1080-5011 5 similar to TR:P93353 P93353 HIN1 GENE. ;, mRNA sequence.	2.05211	3.58535
				CF808235.1	Trifolium repens mRNA for non-cyanogenic beta-glucosidase.	2.05201	10.3773
				BI968800.1	Beta-glucosidase, lactase phlorizinhydrolase, and related proteins	2.05074	6.12773
				BW670138.1	Dolichyl pyrophosphate phosphatase and related acid phosphatases	2.05065	3.58209
				BE474440.1	Glycine max cDNA clone GENOME SYSTEMS CLONE ID: Gm-c1044-708 5 similar to SW:YCKF_BACSU P42404 HYPOTHETICAL 20 KD PROTEIN IN TLPC-SRFAA INTERGENIC REGION ;, mRNA sequence	2.0503	3.80501
				BW672726.1	Glycine max alternative oxidase 2b (Aox2b) mRNA, complete cds; nuclear gene for mitochondrial product.	2.04951	3.57955
				BM731235.1	Glycine max cDNA clone SOYBEAN CLONE ID: Gm-c1061-4376 5, mRNA sequence	2.04916	3.8022
				BW666822.1	Glycine max cDNA clone GENOME SYSTEMS CLONE ID: Gm-c1066-1580 5 similar to TR:Q9STN5 Q9STN5 HYPOTHETICAL 18.2 KD PROTEIN. ;, mRNA sequence.	2.04851	4.42756
				BQ612771.1	Glycine max cDNA clone SOYBEAN CLONE ID: Gm-c1087-6411 5 similar to TR:Q9XE22 Q9XE22 HYPOTHETICAL 75.3 KD PROTEIN. ;, mRNA sequence	2.04838	4.42713
				CX710226.1	gmrtDrNS01_17-D_M13R_B07_061.s4 Water stressed 48h segment 2 gmrtDrNS01 Glycine max cDNA 3, mRNA sequence	2.04833	4.42696
				BW683199.1	Medicago truncatula chromosome 7 BAC clone mth2-41a4, complete sequence	2.0481	10.326
				BW682926.1	Aldoketo reductase family proteins	2.04719	3.79733
				BU550266.1	Medicago truncatula clone mth2-32m20, complete sequence	2.04662	10.3066
				AW705078.1	Medicago truncatula clone mth2-88b8, complete sequence	2.04646	6.10454
				AW350409.1	Lotus corniculatus var. japonicus genomic DNA, chromosome 3, clone:LjT36O13, TM0226, complete sequence	2.04537	3.79286
				CD410652.1	Serinethreonine protein kinase	2.04488	10.284
				AW349260.1	FOG: Reverse transcriptase	2.0447	6.09504
				BW660586.1	Adagio protein 2 (LOV kelch protein 2) (Flavin-binding kelch repeat F-box protein 1-like protein 1) (FKF1-like protein 1) (F-box only protein 2c) (FBX2c)	2.04455	4.41486
				AW397551.1	Vigna radiata auxin-induced protein mRNA, complete cds.	2.04441	4.41441
				BW674643.1	Medicago truncatula chromosome 2 BAC clone mth2-46o19, complete sequence	2.04263	6.08385
				BM731224.1	MEKK and related serinethreonine protein kinases	2.04082	6.07414
				AW277879.1	Glycine max symbiotic ammonium transporter (SAT1) mRNA, complete cds.	2.04065	10.2291
				BW681778.1	Medicago truncatula tyrosine aminotransferase mRNA, complete cds.	2.03899	3.55616
				BQ473379.1	Multicopper oxidases	2.03802	6.05906
				CX547079.1	Medicago truncatula clone mth2-17j18, complete sequence	2.03793	6.0586
				BU550207.1	GM880018A10E09 Gm-r1088 Glycine max cDNA clone Gm-r1088-6737 3, mRNA sequence	2.03716	10.1841
				CO981517.1	GM89011B1G05.r1 Gm-r1089 Glycine max cDNA clone Gm-r1089-4161 3, mRNA sequence	2.03616	6.04912
				AW704557.1	Glycine max cDNA clone GENOME SYSTEMS CLONE ID: Gm-c1028-4472 5 similar to TR:O65543 O65543 HYPOTHETICAL 68.4 KD PROTEIN. ;, mRNA sequence	2.0341	10.1447
				BW670976.1	Peroxisomal membrane protein MPV17 and related proteins	2.03397	3.7649
				BW677364.1	Pisum sativum cytochrome P450 mRNA, complete cds.	2.03377	3.54462
				CX708009.1	gmrtDrNS01_31-C_M13R_C07_059.s1 Water stressed 5h segment 1 gmrtDrNS01 Glycine max cDNA 3, mRNA sequence	2.0329	10.1292
				BE820437.1	Medicago truncatula clone mth2-132b13, complete sequence	2.03233	3.76091
				BW667943.1	GM830012A20F08 Gm-r1083 Glycine max cDNA clone Gm-r1083-4480 3, mRNA sequence.	2.03145	10.1107
				CK605910.1	Cytochrome c oxidase, subunit VIbCOX12	2.03121	4.37233
				BW682968.1	Arabidopsis thaliana phytochrome A signal transduction 1 (PAT1) (At5g48150) mRNA, complete cds	2.02756	3.53093
				CO985792.1	GM89015A2H05.r2 Gm-r1089 Glycine max cDNA clone Gm-r1089-5722 3, mRNA sequence	2.02665	5.99839
				BI426731.1	Medicago truncatula clone mth2-28c12, complete sequence	2.02619	10.0435
				BW673704.1	GM700012A10A5 Gm-r1070 Glycine max cDNA clone Gm-r1070-4617 3, mRNA sequence.	2.0259	3.74524
				CX701607.1	gmrtDrNS01_40-A_M13R_C02_012.s2 Water stressed 5h segment 2 gmrtDrNS01 Glycine max cDNA 3, mRNA sequence	2.02374	3.74
				BG551102.1	sad33c02.y1 Gm-c1074 Glycine max cDNA clone GENOME SYSTEMS CLONE ID: Gm-c1074-2020 5 similar to TR:O23481 O23481 SIMILARITY TO AMP-ACTIVATED PROTEIN KINASE BETA. [1] ;, mRNA sequence	2.02268	9.99903
				BG654324.1	Glycine max cDNA clone GENOME SYSTEMS CLONE ID: Gm-c1051-6457 5 similar to TR:Q39191 Q39191 SERINE THREONINE KINASE. [1] ;, mRNA sequence	2.02238	4.34443
				AI461133.1	CREB binding proteinP300 and related TAZ Zn-finger proteins	2.0223	3.73652
				BE210277.1	Glycine max cDNA clone GENOME SYSTEMS CLONE ID: Gm-c1039-567 5, mRNA sequence	2.02213	5.9744
				CO982866.1	Nicotiana tabacum TERN mRNA for NAC-domain protein, complete cds.	2.0205	5.9658
				BI970821.1	GM830011B10G10 Gm-r1083 Glycine max cDNA clone Gm-r1083-4171 3, mRNA sequence	2.01919	3.72898
				CF809004.1	psHB041xL13f USDA-IFAFS:Expression of Phytophthora sojae genes during infection and propagation Glycine max cDNA clone sHB041L13 5, mRNA sequence	2.01849	9.94606
				BG652606.1	Glycine max cDNA clone GENOME SYSTEMS CLONE ID: Gm-c1051-5492 5 similar to TR:Q9S9M1 Q9S9M1 T24D18.24 PROTEIN. ;, mRNA sequence	2.01797	5.95242
				AW707131.1	Arabidopsis thaliana tubulin alpha-3alpha-5 chain (TUA5) (At5g19780) mRNA, complete cds	2.01646	9.92064
				BW663657.1	Acyl-CoA synthetase	2.01572	3.50499
				BG790288.1	Glycine max cDNA clone GENOME SYSTEMS CLONE ID: Gm-c1064-3305 5, mRNA sequence	2.01481	3.71839
				BM269674.1	Glycine max cDNA clone SOYBEAN CLONE ID: Gm-c1074-4936 5, mRNA sequence	2.0141	9.89095
				BE023393.1	Glycine max cDNA clone GENOME SYSTEMS CLONE ID: Gm-c1015-6469 5, mRNA sequence	2.014	3.50123
				AW756213.1	Glycine max cDNA clone GENOME SYSTEMS CLONE ID: Gm-c1036-1591 5, mRNA sequence	2.01307	4.31519
				BI967218.1	START domain-containing proteins involved in steroidogenesisphosphatidylcholine transfer	2.01257	3.49811
				BW673881.1	Glycine max cDNA clone SOYBEAN CLONE ID: Gm-c1087-4929 5, mRNA sequence.	2.01221	3.49733
				CF921959.1	Medicago truncatula clone mth2-24d6, complete sequence	2.0112	3.70971
				BI893904.1	Aspartyl protease	2.01075	4.30794
				AW203491.1	sf30g12.y1 Gm-c1028 Glycine max cDNA clone GENOME SYSTEMS CLONE ID: Gm-c1028-1535 5 similar to TR:O49475 O49475 HYPOTHETICAL 60.8 KD PROTEIN. ;, mRNA sequence	2.00905	5.90562
				BI945862.1	Beta-glucosidase, lactase phlorizinhydrolase, and related proteins	2.00858	5.90315
				AW568267.1	Lotus corniculatus var. japonicus genomic DNA, chromosome 5, clone:LjT34P02, TM0146, complete sequence	2.00818	9.81718
				BI425448.1	Arabidopsis thaliana LOB domain protein 1 lateral organ boundaries domain protein 1 (LBD1) (At1g07900) mRNA, complete cds	2.00812	4.29971
				CO984850.1	Serinethreonine protein kinase	2.00719	4.29681
				BE821485.1	GM700014A20G4 Gm-r1070 Glycine max cDNA clone Gm-r1070-5672 3, mRNA sequence	2.00604	9.79058
				BU549658.1	AAA+-type ATPase	2.0007	5.86208
				BG043108.1	Glycine max cDNA clone GENOME SYSTEMS CLONE ID: Gm-c1054-1764 5 similar to TR:Q9ZUX1 Q9ZUX1 PUTATIVE CYTOCHROME P450 PROTEIN. ;, mRNA sequence	2.00049	4.27598
