# Supplementary material for: Heat shock protein 70 is associated with duration of cell proliferation in early pod development of soybean
Source: Commun Biol. 2024 Jun 21;7:755. doi: 10.1038/s42003-024-06443-8 (PMC11192946; doi:10.1038/s42003-024-06443-8)
Supplement: Supplementary file 4 — Supplementary Data 2 [file 42003_2024_6443_MOESM4_ESM.xlsx]

## Sheet: Fig1
Fig1b: Pod length (mm)
DAP	0	1	2	3	4	5	6	7	8	9	10
Tc1	11.8	16.4	24.2	32.3	41.8	48.8	48.8	48.2	49.6	49.6	49.7
Tc2	12.3	18.3	24.7	32.9	46.4	51.1	51.1	51	50.5	50.6	50.5
Tc3	11.2	13.2	15.9	21.5	28	36.9	44.7	47.1	47.99	47.8	48
Tc4	10	11.6	16	21.7	27.1	36.5	44.8	48.9	48.7	48.9	48.8
Tc5	11.3	14	17.8	25.2	36	43	48.1	49.9	49.1	49	49.4
Tc6	11.8	14.9	21	28.5	37.2	47.1	49.4	49	48.5	50.3	48.8
Tc7	10	12	16	21.6	31.4	41.3	43.9	43.5	44.5	43.4	44.5
Tc8	10.9	13.5	14.7	19.5	24	30	39.3	40	41.4	41.4	40.6
Tc9	13.4	17.4	21.6	29.9	39.6	46.6	49.1	49	49	48	48.5
Tc10	11.8	13.8	18.1	23.7	32.4	40.8	47.3	48.1	48.2	46	47.6
Tc11	13.5	16.8	22.5	29	38.9	47.6	49.7	50	49.6	48.9	50.1
Tc12	12.3	15.2	18.8	23.5	32.1	41.2	46.6	48.1	46.2	45.8	45
Tc13	10.6	13	18.4	24.7	33.8	44.3	49.5	51.2	49.1	50	52
Iy1	10.8	16.4	20	25	29.4	34.7	35.1	35.2	35.2	35.2	35.2
Iy2	10.7	12.4	16.7	22.2	31.6	31.4	31	31.5	31.4	31.7	31.7
Iy3	11.2	16	19.5	26.6	34.5	36.5	37.2	36.3	36.8	36.8	36.5
Iy4	10.2	14.4	20	24.7	28.3	35.2	36	34.9	35	35.1	35.1
Iy5	10.7	13.8	19.1	25.3	29.9	33.8	37.9	37.9	37.2	38.4	36.6
Iy6	11.9	13.8	15	20	28.5	34.7	36	37	36.4	36.5	36.5
Iy7	10.6	13.8	18.3	24.2	28.1	28.3	28.5	30	30.5	30.5	30.4
Iy8	10.5	13.8	19.5	27	34	36.6	36	35.4	36	36	36
Iy9	11.2	14.8	20.8	34.9	34.5	34.6	34.5	35	34.6	34.6	34.6
Iy10	10.8	12	13.7	16.5	21.8	23.4	30.2	32	35.2	35.2	35.2
Iy11	10.4	13.7	17	21	28.2	31.3	31.6	32	32.2	32.2	32.2
Fig1d: Cell number/cell area
Cell number
DAP	0	2	4	6	10
Tc1	15822	26365.4	31915.9	32847.3	30993.1
Tc2	12452	28645.4	34632	30330.8	33591.6
Tc3	14602	24053.3	31445.8	30443	33889.2
Tc4	15020	23414.7	35708.8	31650.7	37886.9
Tc5	15414	22900.4	34780.6	36033.7	31722.2
Iy1	11996	18688.2	22579.9	25102.2	24153.5
Iy2	12320	19458.3	24677.5	27875.6	24523.5
Iy3	11176	29830.6	18704	23525.9	24057.4
Iy4	17476	22044.4	21357.2	24902.7	24833.5
Iy5	14784	22816.5	25284	27447.6	29039.1
Cell area
DAP	0	2	4	6	10
Tc1	115	232	322	459	553
Tc2	88	284	321	516	534
Tc3	59	306	259	464	583
Tc4	73	264	323	400	660
Tc5	51	214	280	375	498
Iy1	73	253	412	596	496
Iy2	85	207	329	599	626
Iy3	96	280	343	542	607
Iy4	58	201	220	433	626
Iy5	81	292	214	596	498

## Sheet: Fig2
Fig2a: Indivisual data inRILs (Pod length)					Fig2c: Indivisual data inRILs (Pod length)
	Pod length (cm)
	Year				Ind.No.	GmPSS1	GmPSS2	GmPSS8	GmPSS13
Ind.No.	2013	2014	2015		Ind-1	0.0035476	0.00750377	0.122505	0.0029
Ind-1	4.22936	4.06984	4.49633		Ind-2	0.0021279	0.00632695	0.00461855	0.00211
Ind-2	4.03333	3.90222	4.35193		Ind-3	0.0047013	0.0051917	0.365441	0.00093
Ind-3	3.98611	3.80833	4.13292		Ind-4	0.0034687	0.0163095	0.00331418	0.00371
Ind-4	3.81667	3.88333	4.52267		Ind-5	0.0001894	0.00542245	0.00447842	0.00122
Ind-5	3.79792	3.68	4.26553		Ind-6	0.0030072	0.0172836	0.00479069	0.00433
Ind-6	3.84091	4.02389	4.4992		Ind-7	0.0004723	0.00701853	0.00309844	0.00368
Ind-7	4.01333	4.18889	4.69153		Ind-8	0.0001984	0.015363	0.184797	0.00136
Ind-8	4.21508	4.02369	4.69013		Ind-9	0.0032471	0.00739363	0.0419252	0.00135
Ind-9	4.31403	4.16519	4.78036		Ind-10	0.0001816	0.0199785	0.0134246	0.01101
Ind-10	4.25833	4.175	4.8646		Ind-11	0.0001462	0.00527531	0.0122127	0.00203
Ind-11	3.96542	3.88778	4.42538		Ind-12	0.000298	0.00610315	0.186768	0.00088
Ind-12	3.87111	3.94589	4.46013		Ind-13	0.0003174	0.00947029	0.0187051	0.00098
Ind-13	4.1325	4.14869	4.78635		Ind-14	0.0048938	0.0128715	0.00571746	0.00267
Ind-14	4.07333	4.26875	4.99433		Ind-15	0.0019084	0.00967425	0.00431526	0.00139
Ind-15	3.69875	4.00357	4.52058		Ind-16	0.0002073	0.023052	0.0150155	0.00088
Ind-16	4.43167	4.45833	5.24757		Ind-17	0.0016761	0.00277895	0.00438055	0.00305
Ind-17	3.37778	3.61852	4.89733		Ind-18	0.0151861	0.00536099	0.00344031	0.00144
Ind-18	3.92333	4.05212	4.50513		Ind-19	0.0024414	0.00662545	0.602623	0.00278
Ind-19	3.61893	3.55683	4.2168		Ind-20	0.0012754	0.0260329	0.03538	0.00237
Ind-20	4.48333	4.45	5.06229		Ind-21	0.0050196	0.0232766	0.14728	0.0028
Ind-21	4.37222	4.1175	4.74747		Ind-22	0.0132317	0.0151831	0.376401	0.0031
Ind-22	4.1875	4.26389	5.04487		Ind-23	0.0008921	0.0120441	0.0108797	0.00603
Ind-23	4.35292	4.44444	5.06707		Ind-24	0.0016265	0.00491548	0.0442659	0.0028
Ind-24	3.61667	3.65889	4.1174		Ind-25	0.0014782	0.00464235	0.0107783	0.00257
Ind-25	3.971	3.87111	4.56407		Ind-26	0.0104219	0.0229508	0.439674	0.00079
Ind-26	3.85833	3.84861	4.72333		Ind-27	0.0139814	0.00876731	0.376279	0.0004
Ind-27	3.97313	3.90556	4.90933		Ind-28	0.0105359	0.0278193	0.00519565	0.0045
Ind-28	4.07917	3.94095	4.85347		Ind-29	0.0012524	0.00717195	0.00184953	0.00073
Ind-29	3.80417	3.89278	4.43827		Ind-30	0.0045028	0.00587991	0.0146199	0.00641
Ind-30	4.3	4.31481	4.75967		Ind-31	0.0085522	0.00846985	0.243781	0.00069
Ind-31	3.99583	4.13611	4.377		Ind-32	0.0074969	0.0283966	0.00862855	0.00494
Ind-32	4.04861	3.98889	4.47873		Ind-33	0.0008435	0.00673331	0.00405243	0.00186
Ind-33	3.98889	3.93556	4.46887		Ind-34	0.0126696	0.00656336	0.377445	0.00181
Ind-34	4.3619	4.19741	4.99367		Ind-35	0.0042017	0.0100802	0.00449447	0.00188
Ind-35	3.76714	3.69762	4.3202		Ind-36	0.0020309	0.00783769	1.50146	0.00178
Ind-36	3.75382	3.64619	4.45647		Ind-37	0.0098753	0.00553127	0.00540827	0.00059
Ind-37	3.83958	3.76815	4.42962		Ind-38	0.0043501	0.0060586	0.00534865	0.0008
Ind-38	3.77167	3.72556	4.42807		Ind-39	0.0081587	0.0192769	0.234408	0.00366
Ind-39	3.96321	4.29683	5.0068		Ind-40	0.0058885	0.00611496	0.00733179	0.00242
Ind-40	3.67917	3.98	4.2474		Ind-41	0.0036094	0.00673279	0.00616715	0.00286
Ind-41	4.18833	4.03833	4.75987		Ind-42	0.0061348	0.0101797	0.417673	0.00115
Ind-42	3.95083	3.97333	4.51093		Ind-43	0.0155562	0.00963884	0.717913	0.00095
Ind-43	3.66042	3.69778	3.989		Ind-44	0.0070709	0.0127987	2.65048	0.00104
Ind-44	3.785	3.68125	4.27413		Ind-45	0.0058771	0.00493388	0.00718176	0.02219
Ind-45	3.745	3.85417	4.72007		Ind-46	0.0128783	0.00602209	0.00916521	0.00839
Ind-46	3.89167	3.76167	4.42923		Ind-47	0.0052382	0.00735502	0.456816	0.00631
Ind-47	3.96148	3.99344	4.5936		Ind-48	0.0051482	0.00610779	0.538013	0.00391
Ind-48	3.80513	3.88333	4.51214		Ind-49	0.0105783	0.0120482	0.302473	0.00101
Ind-49	4.05917	4.15238	4.89447		Ind-50	0.0009259	0.00373022	0.00296084	0.00586
Ind-50	3.36667	3.57778	4.7264		Ind-51	0.0007479	0.0141694	0.0059571	0.00154
Ind-51	3.70833	3.79722	4.49327		Ind-52	0.0086286	0.00829346	0.364771	0.00596
Ind-52	3.86368	3.91071	4.25787		Ind-53	0.0018713	0.00848435	0.00493379	0.00175
Ind-53	4.37702	4.33611	4.9326		Ind-54	0.0012116	0.0184811	0.349594	0.00108
Ind-54	3.83738	3.95634	4.73187		Ind-55	0.0062498	0.00933102	0.398666	0.00339
Ind-55	3.83214	3.79333	4.11711		Ind-56	0.0011721	0.0153226	0.21174	0.0033
Ind-56	3.9131	3.83333	4.4352		Ind-57	0.0086611	0.0268878	0.367321	0.00223
Ind-57	4.07255	4.05324	4.68967		Ind-58	0.0024868	0.0113	0.00990493	0.01443
Ind-58	3.86652	3.78625	4.20713		Ind-59	0.017418	0.0185922	0.012028	0.0012
Ind-59	4.09682	4.2131	4.56077		Ind-60	0.0223617	0.0209981	0.59479	0.00219
Ind-60	3.96833	4.08536	4.31793		Ind-61	0.0111298	0.0139344	1.33969	0.00094
Ind-61	3.09091	3.98	4.2402		Ind-62	0.0217564	0.010387	0.310841	0.00217
Ind-62	3.95587	3.82825	4.26467		Ind-63	0.014357	0.00938509	0.00891845	0.0007
Ind-63	3.93222	3.84083	4.498		Ind-64	0.0026144	0.00721546	0.0264296	0.00138
Ind-64	3.63	3.68988	4.21107		Ind-65	0.0065313	0.0150675	0.0102468	0.00302
Ind-65	3.96944	4.01292	4.81167		Ind-66	0.0057642	0.0103545	0.0921436	0.00069
Ind-66	4.04222	4.05317	4.82679		Ind-67	0.0173709	0.0129102	0.172056	0.00043
Ind-67	4.22562	4.17444	4.74293		Ind-68	0.0273837	0.0192785	0.00654766	0.004
Ind-68	3.75556	3.92667	4.40127		Ind-69	0.0037119	0.0134038	0.0320076	0.00132
Ind-69	4.18667	4.10286	5.1358		Ind-70	0.0256968	0.00858108	0.206632	0.00562
Ind-70	3.84636	3.90667	4.29813		Ind-71	0.0144774	0.0176689	0.353435	0.00174
Ind-71	3.85333	3.94167	4.2606		Ind-72	0.0353801	0.0246331	0.00683592	0.00243
Ind-72	4.22107	4.08554	4.3966		Ind-73	0.0231638	0.00565139	0.00458244	0.00514
Ind-73	4.18667	4.20848	4.85553		Ind-74	0.0141139	0.0247193	0.0103158	0.00114
Ind-74	3.94048	4.10139	4.73167		Ind-75	0.0193473	0.00917951	0.00434456	0.00366
Ind-75	3.88917	3.96019	4.534		Ind-76	0.0129011	0.0233217	0.00624234	0.00165
Ind-76	4.02411	3.92952	4.36153		Ind-77	0.0110685	0.00464287	0.00544945	0.00114
Ind-77	4.06054	3.91185	4.57427		Ind-78	0.0104345	0.00589162	0.00690652	0.00695
Ind-78	3.70143	3.72583	4.1986		Ind-79	0.0141326	0.0037752	0.0181983	0.00045
Ind-79	3.34778	3.45222	4.26714		Ind-80	0.0262879	0.0062795	0.0809384	0.00282
Ind-80	4.16071	4.1925	4.7758		Ind-81	0.0009329	0.00538045	0.00906293	0.00416
Ind-81	3.53333	3.45119	3.81727		Ind-82	0.0135389	0.00308084	0.00390755	0.00052
Ind-82	4.0881	4.00212	4.5838		Ind-83	0.0007933	0.00642166	0.349714	0.00264
Ind-83	3.75	3.86278	4.11685		Ind-84	0.003508	0.0193298	1.50467	0.00448
Ind-84	3.67083	3.73188	4.46477		Ind-85	0.0033731	0.0121211	0.293347	0.00568
Ind-85	3.80885	3.90491	4.59373		Ind-86	0.0020172	0.0145984	0.00730618	0.00236
Ind-86	3.86111	3.8875	4.5036		Ind-87	0.000679	0.0114598	0.0146859	0.00468
Ind-87	4.30056	4.1527	4.61586		Ind-88	0.0135534	0.00593059	0.00226181	0.00472
Ind-88	3.90815	3.98464	4.89227		Ind-89	0.0004258	0.00434127	0.00925202	0.00171
Ind-89	4.01222	3.87222	4.3988		Ind-90	0.0042725	0.0140282	0.0132392	0.00024
Ind-90	3.64444	3.87839	4.759		Ind-91	0.0235485	0.00292317	0.349448	0.00038
Ind-91	3.57778	3.84444	4.38732

## Sheet: Fig3
Fig3a: Relative expression of GmPSS8 (organ)
Organ	Flower	Leaf	Stem	Petiole	Root	Seed	Pod
Tc1	0.0206	0.0544	0.0259	0.0501	0.0825	0.1233	1.513
Tc2	0.0497	0.0451	0.0595	0.0226	0.1756	0.1869	1.6798
Tc3	0.012	0.0313	0.0179	0.0324	0.028	0.1528	0.7444
Iy1	0.0012	0.0127	0.0167	0.00265	0.0094	0.0002	0.0558
Iy2	0.0017	0.0138	0.011	0.00832	0.0063	0.0006	0.0482
Iy3	0.002	0.0121	0.0188	0.00843	0.0052	0.0005	0.0526
Fig3b: Relative expression of GmPSS8 (developing pods)
DAP	0	2	4	6	8	10
Tc1	1.51302	0.102	0.0962	0.25486	0.1353	0.3164
Tc2	2.10949	0.2245	0.1344	0.60246	0.2246	0.4569
Tc3	1.67977	0.1849	0.2682	0.50601	0.3882	0.2146
Tc4	0.7444	0.1606	0.5497	0.54147	0.1909	0.1843
Iy1	0.0393	0.0105	0.0011	0.0038	0.0032	0.0005
Iy2	0.0558	0.0065	0.0088	0.0013	0.0035	0.0011
Iy3	0.0482	0.0069	0.007	0.0007	0.0007	0.0001
Iy4	0.0526	0.0088	0.0066	0.0019	0.0025	0.001
Fig3d: Relative activity of reporter gene
-792T	-1476T	-1588T	-2186T	-2186I
0.0706336	0.27728	0.451892	0.367049	0.109384
0.0788238	0.397657	0.434765	0.481108	0.1236
0.124302	0.313666	0.58934	0.508083	0.133528
0.0753048	0.412599	0.513755	0.421808	0.124977
0.0695563	0.29015	0.45561	0.334242	0.213038

## Sheet: Fig4
Fig4a: Plant height (mm)				Fig4d: Cell number/Cell area
	0 DAT	10 DAT			number	area
Control1	166	221		Control1	39328.8	659
Control2	166	252		Control2	37317.2	649
Control3	141	218		Control3	38330.7	591
Control4	148	218		Control4	43545.3	742
Control5	134	192		Control5	42587.7	677
Pif-µ1	163	217		Pif-μ1	30985.1	589
Pif-µ2	171	191		Pif-μ2	31894.1	666
Pif-µ3	126	167		Pif-μ3	35611.7	647
Pif-µ4	150	195		Pif-μ4	29218.6	684
Pif-µ5	134	228		Pif-μ5	37492	586
Fig4b: Plant length (mm)
Control	Pif-µ
44.5	41.1
47	43
44.6	43
45	42.5
46.1	43.8
46.4	45.4
46.4	44.1
46	43.2
45	44.8
44.5	43.3
54.3	53.3
55	51
55.6	44
55.6	51
49.6	49.7
50.1	49.4
51.4	52.7
56.7	47
53.8	48.8

## Sheet: Fig5
Fig5b: Silique length (mm)				Fig5d: Cell number
WT	hsp70-1/4	hsp70-1/4 +GmPSS8		WT	hsp70-1/4	hsp70-1/4 +GmPSS8
10	9.9	11.6		2074	789.6	1670.4
11	10.5	12.7		1965.6	980	1462.5
11.8	8.1	11.1		2273.3	1710	1866.6
13.1	10.1	8.6		1778	1476.8	2004
13.9	11.1	11.6		1725	1445.6	1836
11.8	8.4	12.4
11.5	10.7	10.3
12.5	9.2	9
10.4	12.7	11.6
13	7.2	8.6
9.9	8.2	10
9.2	9.5	10
9	9.8	9.8
10.5	9.5	11.4
10.2	9.8	11
11.7	9.9	10.1
12.5	9.2	10.4
13.2	12.7	10.5
12	9	10
11.2	8.9	9.5
12.2	11.6	9.2
11.8	10	11.6
10.8	9.6	11.8
12.5	8.2	9.4
12.3	8.8	8.1
14.3	12.4	10.2
13.8	10.8	9.4
14.4	11	9.2
15.1	10.3	11.3
13.5	7.4	12.5
13.9	8.7	11.7
12.3	11.3	10.7
	11	9.2
	11.4	11.6
	7.7	12.3
	10.1	12.2
	11	12.7
	10.3	9.5
	8	12.5
	9	10.5
	9.3	9.6
	7.2	11.9
	9.7	9.6
	9.9	12.6
	7.2	11.5
	10.5	12.6
	10.4	11.9
	10.5	14.5
	7.2	11.6
	11	11.5
	11.1	10.5
	11.7	10.6
	8.5	9.6
	8.7	10.5
	11.1	9.6
	8.5	8.5
	6.8	9.6
	9.8	10.7
	9.5	10.6
	11.3	8
	10.9	8.5
	9.4	11.6
	9.9	11
	7	10
	9.4	11.2
	10.5	10.9
	8.7	9.6
	9.6	11.3
	9.8	11.9
	10.5	10.3
	9	11.5
	7.3	12.4
	8.8	10
	8.9	9.8
	8.5	10.9
	7.7	9.2
	7.9	10
	8.3	8
	8.8	10.3
	7.5	11.7
	8.8	12.3
	9.7	11.5
	10.6	11.2
	11.2	9.2
	12	10
		11.1
		11.5
		10.2
		11.8
		13.1
		12.2
		8
		10
		11.8
		10.2
		7.2
		11.6
		10.6
		11.6
		9.3

## Sheet: Supplementary Fig2 
Expression ratio of GmPSSs
	PSS1	PSS2	PSS3	PSS4	PSS5	PSS6	PSS7	PSS8	PSS9	PSS10	PSS11	PSS12	PSS13	PSS14	PSS15	PSS16	PSS17	PSS18
Tc1	0.00104738	0.00430644	0.00669149	0.270722	0.000167775	0.00136002	0.00435423	0.0335375	0.00251668	0.00225911	0.00704491	0.00252203	0.000266942	0.0121643	0.0139732	0.00121172	N.D.	N.D.
Tc2	0.001248	0.00411962	0.00754359	0.317724	0.0001858	0.0030141	0.00553594	0.0758801	0.00335833	0.00273149	0.00785314	0.00251721	0.000227167	0.0135912	0.0138767	0.00147896	N.D.	N.D.
Tc3	0.000959191	0.00337722	0.007486	0.279225	9.49834e-05	0.00073946	0.00595371	0.0653282	0.00299099	0.00218054	0.0115106	0.00214923	0.000124466	0.0107318	0.0152826	0.00139651	N.D.	N.D.
Iy1	0.000453541	0.00141215	0.0301639	0.2878	0.00025133	3.60991e-05	0.00368992	0.00176501	0.000626049	0.00294656	0.00636103	0.00282384	0.000362903	0.00892379	0.0144967	0.00116284	N.D.	N.D.
Iy2	0.000651719	0.00291488	0.0307975	0.246697	0.000308878	0.000554497	0.00630312	0.00197725	0.000152306	0.00264715	0.00618144	0.0043927	0.000530384	0.0111202	0.0141734	0.00105751	N.D.	N.D.
Iy3	0.000532156	0.00189194	0.0179005	0.305065	0.000260737	0.00105631	0.00620118	0.00278582	0.000574714	0.00350659	0.0101431	0.00214732	0.000490573	0.00895404	0.0142465	0.00108795	N.D.	N.D.
P-value	0.00319097	0.0120349	0.00529628	0.349583	0.00986412	0.0967059	0.455432	0.00582286	0.000469689	0.0513512	0.273199	0.172035	0.00902601	0.0428915	0.442112	0.0189185	N.D.	N.D.
Expression ratio	Tc/Iy								Iy/Tc
	1.98763	1.89795	0.275432	1.03348	0.546393	3.10496	0.978367	26.7684	0.152613	1.26902	0.859019	1.30262	2.23718	0.794743	0.994995	0.80943	N.D.	N.D.

## Sheet: Supplementary Fig5
	Glyma 02g10320	Glyma 03g32850	Glyma 13g19300	Glyma 19g35560
Tc1	0.183286	0.586417	1.13288	0.336808
Tc2	1.51302	1.01396	1.11729	0.547147
Tc3	2.10949	1.44393	1.26576	0.795536
Tc4	1.67977	1.16473	0.97942	0.582367
Tc5	0.744404	0.852635	0.858565	0.403321
Iy1	0.0393422	0.598739	1.81504	0.384219
Iy2	0.0558359	0.80107	1.6358	0.726986
Iy3	0.0482416	0.726986	1.37554	0.650671
Iy4	0.0281017	0.554785	1.10191	0.450625
Iy5	0.0526195	0.742262	1.44393	0.624165

## Sheet: Supplementary Fig8
Silique length				Cell number
WT	hsp70-1/4	hsp70-1/ +GmPSS8		WT	hsp70-1/4	hsp70-1/ +GmPSS8
14.5	11.4	14.4		2004.3	1357.2	2044.9
14	11.8	13.8		1932	1701	1904.4
13.5	10	13.9		2094.4	1600.8	2350.6
14	11.5	11		1874.4	1295.4	2148.8
9.6	12.1	11.6		1612	1320	2150.9
14.2	11.6	11
13.6	11.3	12.6
15	10.9	12.9
13.7	10.8	14.5
13.9	9.9	14.8
14.5	10	14.6
12	10.1	11.9
12.5	10.4	12.3
13	11.5	10.5
13	13.6	13.6
13.3	12	15
13	12	14.5
13.3	12.5	11.9
14.4	13.7	12
11.5	13.5	11.5
14.6	13.1	14
13.2	13.1	13
13.7	13.1	12.8
13	11.8	12.5
13.6	10.9	12.6
12.4	11	12.7
14.1	10.9	13.5
11.6	10.5	13.8
12.3	10.5	13.7
13.7	11.6	12.8
13.9	10.5	13
12.4	11.3	13.1
12.5	9.8	13
13.3	11.6	13.3
13.6	11.2	15.4
14.6	11.8	13.6
12.7	12.6	11
15	9.8	11.8
13.7	10.1	14.5
14.1	12.3	13.1
14.8	13.6	13
14.5	13.3	13.5
13.9	13.2	10.5
13.5	12.2	10.7
	13	10.5
	13.2	13.5
	10.2	12.8
	11.4	12.9
	11.9	13.9
	12.6	14.3
	13	12
	13.1	13
	11
	11.1
	10.9
